# Supplementary material for: An ambient-temperature storage and stabilization device performs comparably to flash-frozen collection for stool metabolomics in infants
Source: BMC Microbiol. 2021 Feb 22;21:59. doi: 10.1186/s12866-021-02104-6 (PMC7901118; doi:10.1186/s12866-021-02104-6)
Supplement: Supplementary file 1 — Additional file 1: Supplemental Table 1. Metabolites only detected in one collection method. [file 12866_2021_2104_MOESM1_ESM.xlsx]

## Sheet: unique to frozen
Name	Super Pathway	Sub Pathway	% fill
homoserine	Amino Acid	Glycine, Serine and Threonine Metabolism	0.71875
glutamate, gamma-methyl ester	Amino Acid	Glutamate Metabolism	0.75
N2,N6-diacetyllysine	Amino Acid	Lysine Metabolism	0.3125
N-succinyl-phenylalanine	Amino Acid	Phenylalanine Metabolism	0.59375
2-hydroxyphenylacetate	Amino Acid	Phenylalanine Metabolism	0.375
N-formylkynurenine	Amino Acid	Tryptophan Metabolism	0.96875
N-succinyl-leucine	Amino Acid	Leucine, Isoleucine and Valine Metabolism	0.53125
beta-hydroxyisovaleroylcarnitine	Amino Acid	Leucine, Isoleucine and Valine Metabolism	0.96875
N-succinyl-isoleucine	Amino Acid	Leucine, Isoleucine and Valine Metabolism	0.28125
lanthionine	Amino Acid	Methionine, Cysteine, SAM and Taurine Metabolism	0.40625
homoarginine	Amino Acid	Urea cycle; Arginine and Proline Metabolism	0.21875
spermine	Amino Acid	Polyamine Metabolism	0.15625
gamma-glutamylcysteine	Peptide	Gamma-glutamyl Amino Acid	0.53125
gamma-glutamylglycine	Peptide	Gamma-glutamyl Amino Acid	0.34375
4-hydroxyphenylacetylglutamine	Peptide	Acetylated Peptides	0.78125
phenylacetylglycine	Peptide	Acetylated Peptides	0.125
N-acetyl-beta-glucosaminylamine	Carbohydrate	Aminosugar Metabolism	0.78125
N-acetylmuramate	Carbohydrate	Aminosugar Metabolism	0.71875
(2 or 3)-decenoate (10:1n7 or n8)	Lipid	Medium Chain Fatty Acid	0.5
hexadecenedioate (C16:1-DC)*	Lipid	Fatty Acid, Dicarboxylate	0.3125
3-carboxy-4-methyl-5-pentyl-2-furanpropionate (3-CMPFP)**	Lipid	Fatty Acid, Dicarboxylate	0.34375
picolinoylglycine	Lipid	Fatty Acid Metabolism (Acyl Glycine)	0.5
nonanoylcarnitine (C9)	Lipid	Fatty Acid Metabolism (Acyl Carnitine, Medium Chain)	0.5
palmitoloelycholine	Lipid	Fatty Acid Metabolism (Acyl Choline)	0.6875
alpha-hydroxycaproate	Lipid	Fatty Acid, Monohydroxy	0.21875
3-hydroxyarachidate*	Lipid	Fatty Acid, Monohydroxy	0.5
3-hydroxybehenate*	Lipid	Fatty Acid, Monohydroxy	0.40625
choline phosphate	Lipid	Phospholipid Metabolism	1
1,2-dipalmitoyl-GPE (16:0/16:0)*	Lipid	Phosphatidylethanolamine (PE)	0.5625
1-stearoyl-2-arachidonoyl-GPE (18:0/20:4)	Lipid	Phosphatidylethanolamine (PE)	0.375
1-stearoyl-2-oleoyl-GPS (18:0/18:1)	Lipid	Phosphatidylserine (PS)	0.9375
1-palmitoyl-GPA (16:0)	Lipid	Lysophospholipid	0.40625
1-linolenoyl-GPC (18:3)*	Lipid	Lysophospholipid	0.3125
1-(1-enyl-palmitoyl)-2-arachidonoyl-GPE (P-16:0/20:4)*	Lipid	Plasmalogen	0.59375
2-dihomo-linoleoylglycerol (20:2)*	Lipid	Monoacylglycerol	0.21875
palmitoyl-linolenoyl-glycerol (16:0/18:3) [2]*	Lipid	Diacylglycerol	0.6875
galactosylglycerol	Lipid	Galactosyl Glycerolipids	0.59375
ergosterol	Lipid	Sterol	0.125
tetrahydrocortisol sulfate (2)	Lipid	Corticosteroids	0.46875
androstenediol (3beta,17beta) monosulfate (2)	Lipid	Androgenic Steroids	0.15625
taurodeoxycholic acid 3-sulfate	Lipid	Secondary Bile Acid Metabolism	0.15625
lithocholate sulfate (1)	Lipid	Secondary Bile Acid Metabolism	0.3125
taurohyodeoxycholic acid	Lipid	Secondary Bile Acid Metabolism	0.3125
tauroursodeoxycholic acid sulfate (2)	Lipid	Secondary Bile Acid Metabolism	0.3125
nicotinamide ribonucleotide (NMN)	Cofactors and Vitamins	Nicotinate and Nicotinamide Metabolism	0.4375
dehydroascorbate	Cofactors and Vitamins	Ascorbate and Aldarate Metabolism	0.75
hydroxymethylpyrimidine	Cofactors and Vitamins	Thiamine Metabolism	0.9375
4-hydroxybenzoate	Xenobiotics	Benzoate Metabolism	0.71875
levulinate (4-oxovalerate)	Xenobiotics	Food Component/Plant	0.46875
dihydrocaffeate sulfate (2)	Xenobiotics	Food Component/Plant	0.46875
piperine	Xenobiotics	Food Component/Plant	0.375
furaneol sulfate	Xenobiotics	Food Component/Plant	0.25
4-acetamidophenol	Xenobiotics	Drug - Analgesics, Anesthetics	0.1875
4-acetamidophenylglucuronide	Xenobiotics	Drug - Analgesics, Anesthetics	0.15625
triethanolamine	Xenobiotics	Chemical	1
X - 17704	N/A	N/A	0.28125
X - 19197	N/A	N/A	0.28125
X - 23728	N/A	N/A	0.21875
X - 24339	N/A	N/A	0.40625
X - 25028	N/A	N/A	0.09375
X - 25045	N/A	N/A	0.1875
X - 25745	N/A	N/A	0.15625

## Sheet: unique to OMNImet
Name	Super Pathway	Sub Pathway	% fill
N-acetyl-2-aminoadipate	Amino Acid	Lysine Metabolism	0.9375
N-methylproline	Amino Acid	Urea cycle; Arginine and Proline Metabolism	0.9375
1,3-diaminopropane	Amino Acid	Polyamine Metabolism	0.4375
cyclo(pro-hydroxypro)*	Peptide	Dipeptide	1
sucrose	Carbohydrate	Disaccharides and Oligosaccharides	0.65625
dodecenedioate (C12:1-DC)*	Lipid	Fatty Acid, Dicarboxylate	0.15625
2-methylmalonylcarnitine (C4-DC)	Lipid	Fatty Acid Metabolism (also BCAA Metabolism)	0.53125
nervonoylcarnitine (C24:1)*	Lipid	Fatty Acid Metabolism (Acyl Carnitine, Monounsaturated)	0.25
2-hydroxyheptanoate*	Lipid	Fatty Acid, Monohydroxy	0.78125
2-myristoylglycerol (14:0)	Lipid	Monoacylglycerol	0.78125
palmitoyl-myristoyl-glycerol (16:0/14:0) [1]*	Lipid	Diacylglycerol	0.65625
palmitoyl-myristoyl-glycerol (16:0/14:0) [2]	Lipid	Diacylglycerol	0.5625
palmitoyl-docosahexaenoyl-glycerol (16:0/22:6) [1]*	Lipid	Diacylglycerol	0.875
linoleoyl-linolenoyl-glycerol (18:2/18:3) [1]*	Lipid	Diacylglycerol	0.8125
glycosyl ceramide (d18:2/24:1, d18:1/24:2)*	Lipid	Hexosylceramides (HCER)	0.96875
lactosyl-N-arachidoyl-sphingosine (d18:1/20:0)*	Lipid	Lactosylceramides (LCER)	0.8125
lactosyl-N-behenoyl-sphingosine (d18:1/22:0)*	Lipid	Lactosylceramides (LCER)	0.84375
chenodeoxycholic acid sulfate (1)	Lipid	Primary Bile Acid Metabolism	0.25
glycocholate sulfate	Lipid	Primary Bile Acid Metabolism	0.3125
deoxycholic acid 12-sulfate*	Lipid	Secondary Bile Acid Metabolism	0.1875
glycodeoxycholate 3-sulfate	Lipid	Secondary Bile Acid Metabolism	0.1875
xanthosine	Nucleotide	Purine Metabolism, (Hypo)Xanthine/Inosine containing	0.21875
vitamin D3 sulfate	Cofactors and Vitamins	Vitamin D Metabolism	0.5625
catechol sulfate	Xenobiotics	Benzoate Metabolism	0.3125
guaiacol sulfate	Xenobiotics	Benzoate Metabolism	0.28125
kaempferol	Xenobiotics	Food Component/Plant	0.09375
quinate	Xenobiotics	Food Component/Plant	0.96875
indolin-2-one	Xenobiotics	Food Component/Plant	0.375
N-(2-furoyl)glycine	Xenobiotics	Food Component/Plant	0.71875
acesulfame	Xenobiotics	Food Component/Plant	0.3125
ethyl alpha-glucopyranoside	Xenobiotics	Food Component/Plant	0.90625
3-(cystein-S-yl)acetaminophen*	Xenobiotics	Drug - Analgesics, Anesthetics	0.40625
clotrimazole	Xenobiotics	Drug - Antibiotic	0.09375
phentermine	Xenobiotics	Drug - Neurological	0.03125
ethyl glucuronide	Xenobiotics	Chemical	0.3125
meglumine	Xenobiotics	Chemical	0.03125
2,4-di-tert-butylphenol	Xenobiotics	Chemical	1
diethyl phosphate	Xenobiotics	Chemical	1
X - 12407	N/A	N/A	0.15625
X - 21310	N/A	N/A	0.1875
X - 22776	N/A	N/A	0.90625
X - 23593	N/A	N/A	0.84375
X - 24470	N/A	N/A	0.375
