# Supplementary material for: An ambient-temperature storage and stabilization device performs comparably to flash-frozen collection for stool metabolomics in infants
Source: BMC Microbiol. 2021 Feb 22;21:59. doi: 10.1186/s12866-021-02104-6 (PMC7901118; doi:10.1186/s12866-021-02104-6)
Supplement: Supplementary file 2 — Additional file 2: Supplemental Table 2. Correlation of metabolite abundance between in Frozen and OMNImet.GUT tube fecal samples for individual metabolites. [file 12866_2021_2104_MOESM2_ESM.xlsx]

## Sheet: SpearmanCorr
COMPOUND	Correlation Value	p-value	% Fill-Frozen	% Fill-OMNImet.GUT	SUPER_PATHWAY	SUB_PATHWAY
tauro-beta-muricholate	1	7.44414e-232	0.21875	0.1875	Lipid	Primary Bile Acid Metabolism
tauroursodeoxycholate	1	0	0.125	0.09375	Lipid	Secondary Bile Acid Metabolism
glycoursodeoxycholate	1	0	0.0625	0.09375	Lipid	Secondary Bile Acid Metabolism
2,8-quinolinediol sulfate	1	0	0.09375	0.125	Xenobiotics	Food Component/Plant
L-urobilin	0.998567	1.03109e-39	0.125	0.09375	Cofactors and Vitamins	Hemoglobin and Porphyrin Metabolism
X - 25830	0.996936	9.15271e-35	0.34375	0.375
X - 17855	0.996756	2.14614e-34	0.40625	0.4375
tryptophol	0.995915	6.78245e-33	0.53125	0.5625	Amino Acid	Tryptophan Metabolism
N-butyryl-leucine	0.995658	1.69068e-32	0.3125	0.34375	Amino Acid	Leucine, Isoleucine and Valine Metabolism
X - 25037	0.995115	9.85824e-32	0.34375	0.3125
X - 17162	0.994269	1.07628e-30	0.125	0.09375
cyclo(pro-sulfo-tyr)*	0.993871	2.93933e-30	0.34375	0.375	Peptide	Dipeptide
X - 18349	0.993007	2.11451e-29	0.3125	0.28125
N-butyryl-phenylalanine	0.992244	9.93985e-29	0.375	0.40625	Amino Acid	Phenylalanine Metabolism
harmane	0.990305	2.78922e-27	0.375	0.40625	Xenobiotics	Food Component/Plant
hyocholate	0.978177	4.97094e-22	0.75	0.71875	Lipid	Secondary Bile Acid Metabolism
X - 23188	0.978096	5.25382e-22	0.9375	1
N-acetylhistamine	0.973082	1.11882e-20	0.8125	0.75	Amino Acid	Histidine Metabolism
cadaverine	0.970987	3.3946e-20	0.84375	0.84375	Amino Acid	Lysine Metabolism
N-acetyl-cadaverine	0.96657	2.76257e-19	0.90625	0.875	Amino Acid	Lysine Metabolism
X - 25958	0.965761	3.93305e-19	0.375	0.375
suberoylcarnitine (C8-DC)	0.964631	6.35143e-19	0.78125	0.75	Lipid	Fatty Acid Metabolism (Acyl Carnitine, Dicarboxylate)
X - 25831	0.963476	1.0207e-18	0.34375	0.34375
lactosyl-N-palmitoyl-sphingosine (d18:1/16:0)	0.963343	0	1	1	Lipid	Lactosylceramides (LCER)
X - 19746	0.963213	1.1348e-18	0.375	0.3125
cyclo(pro-tyr)	0.962249	1.66179e-18	0.3125	0.3125	Peptide	Dipeptide
glucuronate	0.961877	0	1	1	Carbohydrate	Aminosugar Metabolism
linolenoylcarnitine (C18:3)*	0.961261	2.43221e-18	0.84375	0.875	Lipid	Fatty Acid Metabolism (Acyl Carnitine, Polyunsaturated)
10-hydroxystearate	0.961144	0	1	1	Lipid	Fatty Acid, Monohydroxy
X - 24352	0.961125	2.56198e-18	0.34375	0.28125
tyramine	0.958834	5.95536e-18	0.9375	0.9375	Amino Acid	Tyrosine Metabolism
histamine	0.957849	8.43415e-18	0.84375	0.8125	Amino Acid	Histidine Metabolism
X - 25539	0.955937	1.6199e-17	0.875	0.8125
X - 23469	0.955842	1.67198e-17	0.375	0.3125
tyramine O-sulfate	0.954789	2.36422e-17	0.3125	0.375	Amino Acid	Tyrosine Metabolism
X - 25881	0.954545	0	1	0.96875
cholate	0.95425	2.81449e-17	0.9375	0.9375	Lipid	Primary Bile Acid Metabolism
X - 19220	0.953813	3.23546e-17	0.3125	0.3125
5alpha-pregnan-3beta,20alpha-diol disulfate	0.95173	6.184e-17	0.6875	0.625	Lipid	Progestin Steroids
X - 12216	0.95173	6.184e-17	0.71875	0.59375
pregnenediol sulfate (C21H34O5S)*	0.95088	0	1	1	Lipid	Pregnenolone Steroids
X - 24546	0.950147	0	1	0.96875
taurohyocholate*	0.949112	1.34184e-16	0.65625	0.6875	Lipid	Secondary Bile Acid Metabolism
N6-carbamoylthreonyladenosine	0.948882	1.43375e-16	0.875	0.8125	Nucleotide	Purine Metabolism, Adenine containing
chenodeoxycholate	0.948407	1.64156e-16	0.8125	0.90625	Lipid	Primary Bile Acid Metabolism
myristoylcarnitine (C14)	0.948314	0	1	1	Lipid	Fatty Acid Metabolism (Acyl Carnitine, Long Chain Saturated)
N-palmitoyl-phytosphingosine (t18:0/16:0)	0.947947	0	1	1	Lipid	Dihydroceramides
X - 25040	0.946629	2.69714e-16	0.34375	0.34375
N-carbamoylputrescine	0.946531	2.76991e-16	0.71875	0.65625	Amino Acid	Polyamine Metabolism
N-carbamoylsarcosine	0.945378	3.78593e-16	0.28125	0.34375	Amino Acid	Creatine Metabolism
linoleoylcarnitine (C18:2)*	0.944995	4.19353e-16	0.9375	0.96875	Lipid	Fatty Acid Metabolism (Acyl Carnitine, Polyunsaturated)
X - 25521	0.943235	6.6454e-16	0.625	0.84375
X - 25832	0.942805	7.42177e-16	0.375	0.40625
1-methyl-beta-carboline-3-carboxylic acid	0.941959	9.19794e-16	0.25	0.25	Xenobiotics	Food Component/Plant
X - 14351	0.941932	9.25964e-16	0.28125	0.28125
oleoylcarnitine (C18:1)	0.940249	0	1	0.96875	Lipid	Fatty Acid Metabolism (Acyl Carnitine, Monounsaturated)
dihomo-linoleoylcarnitine (C20:2)*	0.940072	1.46749e-15	0.65625	0.71875	Lipid	Fatty Acid Metabolism (Acyl Carnitine, Polyunsaturated)
5alpha-pregnan-3beta,20beta-diol monosulfate (1)	0.938409	2.18779e-15	0.25	0.1875	Lipid	Progestin Steroids
protoporphyrin IX	0.938395	2.19491e-15	0.40625	0.34375	Cofactors and Vitamins	Hemoglobin and Porphyrin Metabolism
acetylcarnitine (C2)	0.938394	2.19553e-15	0.90625	1	Lipid	Fatty Acid Metabolism (Acyl Carnitine, Short Chain)
X - 24989	0.938286	2.25238e-15	0.28125	0.28125
succinate	0.93695	0	1	1	Energy	TCA Cycle
5-aminovalerate	0.936491	3.4209e-15	0.71875	0.71875	Amino Acid	Lysine Metabolism
myristoleoylcarnitine (C14:1)*	0.935827	3.98057e-15	1	0.9375	Lipid	Fatty Acid Metabolism (Acyl Carnitine, Monounsaturated)
3-hydroxydecanoylcarnitine	0.935606	4.18491e-15	0.75	0.8125	Lipid	Fatty Acid Metabolism (Acyl Carnitine, Hydroxy)
lactosyl-N-nervonoyl-sphingosine (d18:1/24:1)*	0.935484	0	1	1	Lipid	Lactosylceramides (LCER)
linolenate [alpha or gamma; (18:3n3 or 6)]	0.935117	0	1	1	Lipid	Long Chain Polyunsaturated Fatty Acid (n3 and n6)
adipoylcarnitine (C6-DC)	0.93426	5.65589e-15	0.75	0.75	Lipid	Fatty Acid Metabolism (Acyl Carnitine, Dicarboxylate)
androstenediol (3beta,17beta) disulfate (2)	0.934018	0	1	1	Lipid	Androgenic Steroids
deoxycarnitine	0.933651	0	1	1	Lipid	Carnitine Metabolism
1-carboxyethylvaline	0.93348	6.71552e-15	0.6875	0.75	Amino Acid	Leucine, Isoleucine and Valine Metabolism
X - 24545	0.933326	6.94415e-15	0.65625	0.65625
delta-tocopherol	0.933272	7.02681e-15	0.9375	0.96875	Cofactors and Vitamins	Tocopherol Metabolism
2-hydroxylaurate	0.933164	7.19519e-15	0.875	0.96875	Lipid	Fatty Acid, Monohydroxy
phenethylamine	0.932303	8.66638e-15	0.84375	0.875	Amino Acid	Phenylalanine Metabolism
palmitoleoylcarnitine (C16:1)*	0.932185	0	1	1	Lipid	Fatty Acid Metabolism (Acyl Carnitine, Monounsaturated)
2'-fucosyllactose	0.932135	8.98475e-15	0.90625	0.9375	Carbohydrate	Disaccharides and Oligosaccharides
caprate (10:0)	0.931818	0	1	1	Lipid	Medium Chain Fatty Acid
cis-4-decenoate (10:1n6)*	0.931492	1.03046e-14	0.75	0.8125	Lipid	Medium Chain Fatty Acid
2-methylbutyrylcarnitine (C5)	0.930891	1.17005e-14	0.84375	0.75	Amino Acid	Leucine, Isoleucine and Valine Metabolism
glycohyocholate	0.930801	1.19244e-14	0.4375	0.5	Lipid	Secondary Bile Acid Metabolism
decanoylcarnitine (C10)	0.930446	1.28433e-14	0.90625	0.90625	Lipid	Fatty Acid Metabolism (Acyl Carnitine, Medium Chain)
alpha-CEHC sulfate	0.930028	1.40113e-14	0.8125	0.75	Cofactors and Vitamins	Tocopherol Metabolism
lactodifucotetraose	0.929934	1.42876e-14	0.9375	0.90625	Carbohydrate	Disaccharides and Oligosaccharides
N-acetylneuraminate	0.929619	0	1	1	Carbohydrate	Aminosugar Metabolism
octanoylcarnitine (C8)	0.928987	1.73639e-14	0.84375	0.84375	Lipid	Fatty Acid Metabolism (Acyl Carnitine, Medium Chain)
pyridoxine (Vitamin B6)	0.928938	1.75367e-14	0.53125	0.53125	Cofactors and Vitamins	Vitamin B6 Metabolism
myo-inositol	0.928152	0	1	1	Lipid	Inositol Metabolism
tauroursodeoxycholic acid sulfate (1)	0.928073	2.09047e-14	0.1875	0.1875	Lipid	Secondary Bile Acid Metabolism
palmitoleate (16:1n7)	0.927419	0	1	1	Lipid	Long Chain Monounsaturated Fatty Acid
ursodeoxycholate sulfate (1)	0.927222	2.4797e-14	0.1875	0.1875	Lipid	Secondary Bile Acid Metabolism
X - 21353	0.926546	2.83519e-14	0.8125	0.84375
decanoylcholine*	0.92628	2.9881e-14	0.5625	0.5	Lipid	Fatty Acid Metabolism (Acyl Choline)
N-palmitoylglycine	0.925461	3.5072e-14	0.53125	0.5	Lipid	Fatty Acid Metabolism (Acyl Glycine)
(S)-3-hydroxybutyrylcarnitine	0.924645	4.10639e-14	0.8125	0.84375	Lipid	Fatty Acid Metabolism (Acyl Carnitine, Hydroxy)
N-carbamoylglutamate	0.922964	5.65216e-14	0.90625	0.9375	Xenobiotics	Drug - Other
X - 12689	0.922587	6.06593e-14	0.75	0.6875
X - 21364	0.922548	6.11033e-14	0.96875	0.9375
taurolithocholate 3-sulfate	0.922255	6.45384e-14	0.71875	0.65625	Lipid	Secondary Bile Acid Metabolism
X - 22162	0.922255	6.45384e-14	0.65625	0.71875
succinylcarnitine (C4-DC)	0.921921	0	0.96875	1	Energy	TCA Cycle
N-acetylglucosaminylasparagine	0.921833	6.97962e-14	0.6875	0.75	Carbohydrate	Aminosugar Metabolism
3-fucosyllactose	0.920821	0	0.96875	1	Carbohydrate	Disaccharides and Oligosaccharides
X - 25656	0.920455	0	1	1
alpha-tocopherol acetate	0.92037	9.12589e-14	0.78125	0.8125	Cofactors and Vitamins	Tocopherol Metabolism
laurylcarnitine (C12)	0.918622	0	1	1	Lipid	Fatty Acid Metabolism (Acyl Carnitine, Medium Chain)
2-hydroxyglutarate	0.918622	0	1	1	Lipid	Fatty Acid, Dicarboxylate
azithromycin	0.918413	1.29627e-13	0.6875	0.6875	Xenobiotics	Drug - Antibiotic
androstenediol (3beta,17beta) monosulfate (1)	0.918227	1.33952e-13	0.65625	0.5625	Lipid	Androgenic Steroids
3-hydroxylaurate	0.917967	1.40249e-13	0.875	0.9375	Lipid	Fatty Acid, Monohydroxy
imidazole propionate	0.917889	0	1	1	Amino Acid	Histidine Metabolism
3-hydroxybutyrate (BHBA)	0.91714	1.62091e-13	0.96875	0.9375	Lipid	Ketone Bodies
undecanoate (11:0)	0.916789	0	1	1	Lipid	Medium Chain Fatty Acid
ceramide (d18:1/17:0, d17:1/18:0)*	0.916789	0	1	1	Lipid	Ceramides
5alpha-pregnan-3beta,20alpha-diol monosulfate (2)	0.915301	2.22486e-13	0.1875	0.1875	Lipid	Progestin Steroids
X - 12680	0.915271	2.23642e-13	0.65625	0.625
glycosyl-N-palmitoyl-sphingosine (d18:1/16:0)	0.914956	4.96539e-09	1	1	Lipid	Hexosylceramides (HCER)
25-hydroxycholesterol sulfate	0.913778	2.87684e-13	0.875	0.84375	Lipid	Sterol
indolelactate	0.913757	2.8871e-13	1	0.96875	Amino Acid	Tryptophan Metabolism
pregnanolone/allopregnanolone sulfate	0.913599	2.96438e-13	0.1875	0.1875	Lipid	Progestin Steroids
carboxy-methyl-arginine	0.912811	3.37828e-13	0.4375	0.375	Amino Acid	Urea cycle; Arginine and Proline Metabolism
palmitoylcarnitine (C16)	0.912757	1.15888e-08	1	1	Lipid	Fatty Acid Metabolism (Acyl Carnitine, Long Chain Saturated)
N-palmitoyl-heptadecasphingosine (d17:1/16:0)*	0.912757	1.15888e-08	1	1	Lipid	Ceramides
OAHSA (18:1/OH-18:0)	0.911924	3.90872e-13	1	0.9375	Lipid	Fatty Acid Hydroxyl Fatty Acid
isobutyrylcarnitine (C4)	0.911715	4.04414e-13	0.8125	0.71875	Amino Acid	Leucine, Isoleucine and Valine Metabolism
diaminopimelate	0.911383	4.26864e-13	0.6875	0.6875	Xenobiotics	Bacterial/Fungal
carnitine	0.91129	1.61919e-08	1	1	Lipid	Carnitine Metabolism
pregnenediol disulfate (C21H34O8S2)*	0.909991	5.34217e-13	0.96875	0.9375	Lipid	Pregnenolone Steroids
cytosine	0.909644	5.64564e-13	0.84375	0.84375	Nucleotide	Pyrimidine Metabolism, Cytidine containing
behenoyl ethanolamide (22:0)*	0.909498	5.77868e-13	0.34375	0.3125	Lipid	Endocannabinoid
alpha-hydroxyisovalerate	0.909457	2.21592e-08	1	1	Amino Acid	Leucine, Isoleucine and Valine Metabolism
succinylglutamine	0.909091	2.33812e-08	1	1	Amino Acid	Glutamate Metabolism
X - 21470	0.908724	2.46129e-08	1	1
X - 23662	0.908446	6.82329e-13	0.78125	0.65625
lactosialyltetraose b	0.908091	7.21335e-13	0.59375	0.625	Carbohydrate	Disaccharides and Oligosaccharides
glutamine_degradant*	0.907625	2.83655e-08	1	1	Partially Characterized Molecules	Partially Characterized Molecules
putrescine	0.907258	2.96357e-08	1	1	Amino Acid	Polyamine Metabolism
3-hydroxydecanoate	0.906491	9.24358e-13	0.96875	0.9375	Lipid	Fatty Acid, Monohydroxy
3-methylglutarylcarnitine (2)	0.906132	9.76615e-13	0.53125	0.40625	Amino Acid	Leucine, Isoleucine and Valine Metabolism
X - 17842	0.905792	1.02866e-12	0.46875	0.46875
6'-sialyllactose	0.905775	1.0313e-12	0.78125	0.6875	Carbohydrate	Disaccharides and Oligosaccharides
X - 23733	0.905465	1.08107e-12	0.375	0.4375
gamma-tocopherol/beta-tocopherol	0.905425	3.61316e-08	1	1	Cofactors and Vitamins	Tocopherol Metabolism
orotidine	0.905356	1.09914e-12	0.90625	0.9375	Nucleotide	Pyrimidine Metabolism, Orotate containing
alanine	0.904692	3.8798e-08	1	1	Amino Acid	Alanine and Aspartate Metabolism
5alpha-pregnan-diol disulfate	0.9046	1.23199e-12	0.5	0.34375	Lipid	Progestin Steroids
propionylglycine	0.904333	1.28237e-12	0.625	0.625	Lipid	Fatty Acid Metabolism (also BCAA Metabolism)
propionylcarnitine (C3)	0.903594	1.43215e-12	0.6875	0.6875	Lipid	Fatty Acid Metabolism (also BCAA Metabolism)
allantoin	0.903102	1.54057e-12	0.90625	0.90625	Nucleotide	Purine Metabolism, (Hypo)Xanthine/Inosine containing
X - 24586	0.902727	1.62825e-12	0.53125	0.34375
phenyllactate (PLA)	0.902392	1.7104e-12	0.96875	0.96875	Amino Acid	Phenylalanine Metabolism
betaine	0.902126	4.84383e-08	1	1	Amino Acid	Glycine, Serine and Threonine Metabolism
N-acetylglutamine	0.902126	4.84383e-08	1	1	Amino Acid	Glutamate Metabolism
hexanoylcarnitine (C6)	0.90194	1.82747e-12	0.375	0.40625	Lipid	Fatty Acid Metabolism (Acyl Carnitine, Medium Chain)
alpha-tocotrienol	0.901852	1.85116e-12	0.78125	0.8125	Cofactors and Vitamins	Tocopherol Metabolism
glycerophosphoethanolamine	0.901292	2.00822e-12	0.9375	1	Lipid	Phospholipid Metabolism
dexpanthenol	0.900483	2.25723e-12	0.6875	0.625	Xenobiotics	Chemical
X - 25936	0.900293	5.56186e-08	1	1
X - 23739	0.900203	2.35011e-12	0.875	0.875
dehydroepiandrosterone sulfate (DHEA-S)	0.899194	6.0045e-08	1	1	Lipid	Androgenic Steroids
N-acetylasparagine	0.898827	6.15402e-08	1	1	Amino Acid	Alanine and Aspartate Metabolism
tryptophan betaine	0.898491	2.99729e-12	0.875	0.78125	Amino Acid	Tryptophan Metabolism
ceramide (d18:1/20:0, d16:1/22:0, d20:1/18:0)*	0.89846	6.30452e-08	1	1	Lipid	Ceramides
X - 23600	0.898211	3.11786e-12	0.28125	0.40625
X - 25855	0.897727	6.6085e-08	1	1
2-methylserine	0.896994	6.91642e-08	1	1	Amino Acid	Glycine, Serine and Threonine Metabolism
X - 25420	0.896897	3.74553e-12	0.875	0.90625
LAHSA (18:2/OH-18:0)*	0.896223	4.11087e-12	1	0.90625	Lipid	Fatty Acid Hydroxyl Fatty Acid
1-(1-enyl-oleoyl)-GPE (P-18:1)*	0.895453	4.56845e-12	0.8125	0.875	Lipid	Lysoplasmalogen
1,7-dimethylurate	0.894877	4.94156e-12	0.90625	0.875	Xenobiotics	Xanthine Metabolism
X - 23639	0.89451	5.19351e-12	0.96875	0.96875
tryptamine	0.893393	6.03611e-12	0.75	0.6875	Amino Acid	Tryptophan Metabolism
chiro-inositol	0.893392	6.03673e-12	0.375	0.5	Lipid	Inositol Metabolism
N-(2-hydroxypalmitoyl)-sphingosine (d18:1/16:0(2OH))	0.892962	8.68062e-08	1	1	Lipid	Ceramides
5alpha-androstan-3alpha,17alpha-diol disulfate	0.892744	6.58176e-12	0.28125	0.25	Lipid	Androgenic Steroids
3b-hydroxy-5-cholenoic acid	0.892388	6.90045e-12	0.65625	0.65625	Lipid	Secondary Bile Acid Metabolism
diglycerol	0.892311	6.97139e-12	0.96875	1	Xenobiotics	Chemical
X - 25948	0.892229	9.01421e-08	1	1
X - 25833	0.892054	7.21194e-12	0.71875	0.75
diacylglycerol (14:0/18:1, 16:0/16:1) [1]*	0.891887	7.37244e-12	0.71875	0.71875	Lipid	Diacylglycerol
tauro-alpha-muricholate	0.891767	7.49034e-12	0.5	0.5	Lipid	Primary Bile Acid Metabolism
taurochenodeoxycholate	0.891602	7.65469e-12	0.625	0.8125	Lipid	Primary Bile Acid Metabolism
X - 24231	0.891488	7.77002e-12	0.75	0.75
carotene diol (2)	0.891464	7.79427e-12	0.84375	0.875	Cofactors and Vitamins	Vitamin A Metabolism
X - 17328	0.890355	9.009e-12	0.65625	0.5625
5alpha-pregnan-3beta,20alpha-diol monosulfate (1)	0.889758	9.73364e-12	0.1875	0.1875	Lipid	Progestin Steroids
X - 24931	0.889561	9.98443e-12	0.96875	0.96875
Lacto-N-difucohexaose I	0.889018	1.07062e-11	0.78125	0.71875	Carbohydrate	Disaccharides and Oligosaccharides
lacto-N-fucopentaose V	0.888971	1.07718e-11	0.90625	0.90625	Carbohydrate	Disaccharides and Oligosaccharides
X - 12822	0.88893	1.05639e-07	0.96875	1
6-sialyl-N-acetyllactosamine	0.888298	1.17387e-11	0.625	0.65625	Carbohydrate	Aminosugar Metabolism
2-hydroxy-3-methylvalerate	0.887064	1.37234e-11	0.6875	0.6875	Amino Acid	Leucine, Isoleucine and Valine Metabolism
taurochenodeoxycholic acid 3-sulfate	0.886937	1.3946e-11	0.65625	0.6875	Lipid	Secondary Bile Acid Metabolism
X - 24359	0.88669	1.43842e-11	0.5	0.40625
behenoyl sphingomyelin (d18:1/22:0)*	0.886403	1.49109e-11	0.90625	0.96875	Lipid	Sphingomyelins
3-hydroxymyristate	0.886364	1.18238e-07	1	1	Lipid	Fatty Acid, Monohydroxy
stearoyl sphingomyelin (d18:1/18:0)	0.886063	1.55582e-11	0.875	0.90625	Lipid	Sphingomyelins
3-dehydrocholate	0.8857	1.62784e-11	0.65625	0.71875	Lipid	Secondary Bile Acid Metabolism
5-dodecenoate (12:1n7)	0.88567	1.63392e-11	0.9375	0.9375	Lipid	Medium Chain Fatty Acid
fructosyllysine	0.88563	1.21925e-07	1	1	Amino Acid	Lysine Metabolism
PAHSA (16:0/OH-18:0)	0.885405	1.6886e-11	0.84375	0.71875	Lipid	Fatty Acid Hydroxyl Fatty Acid
5alpha-pregnan-3beta-ol,20-one sulfate	0.885402	1.68915e-11	0.25	0.28125	Lipid	Progestin Steroids
tricosanoyl sphingomyelin (d18:1/23:0)*	0.884813	1.81677e-11	0.90625	0.9375	Lipid	Sphingomyelins
2,3-dihydroxy-2-methylbutyrate	0.884531	1.27527e-07	1	1	Amino Acid	Leucine, Isoleucine and Valine Metabolism
X - 25546	0.884031	2e-11	0.5625	0.59375
spermidine	0.883695	2.08373e-11	1	0.9375	Amino Acid	Polyamine Metabolism
alpha-hydroxyisocaproate	0.883576	2.11432e-11	0.71875	0.6875	Amino Acid	Leucine, Isoleucine and Valine Metabolism
X - 26094	0.88196	2.57096e-11	0.59375	0.6875
carotene diol (1)	0.881636	2.67304e-11	0.9375	0.9375	Cofactors and Vitamins	Vitamin A Metabolism
eicosapentaenoate (EPA; 20:5n3)	0.881598	1.42885e-07	1	1	Lipid	Long Chain Polyunsaturated Fatty Acid (n3 and n6)
tyrosol	0.88075	2.97086e-11	0.625	0.625	Amino Acid	Tyrosine Metabolism
N2,N2-dimethylguanosine	0.880734	2.97653e-11	0.75	0.71875	Nucleotide	Purine Metabolism, Guanine containing
N6-succinyladenosine	0.880667	3.0005e-11	0.5625	0.53125	Nucleotide	Purine Metabolism, Adenine containing
5-oxoproline	0.880499	1.48799e-07	1	1	Amino Acid	Glutathione Metabolism
7-ketodeoxycholate	0.880252	3.15174e-11	0.25	0.21875	Lipid	Secondary Bile Acid Metabolism
N-alpha-acetylornithine	0.879296	3.52754e-11	0.96875	1	Amino Acid	Urea cycle; Arginine and Proline Metabolism
genistein sulfate*	0.878906	3.69227e-11	0.125	0.125	Xenobiotics	Food Component/Plant
linolenoyl ethanolamide	0.878906	3.69227e-11	0.09375	0.15625	Lipid	Endocannabinoid
N(1)-acetylspermine	0.878148	4.03365e-11	0.875	0.875	Amino Acid	Polyamine Metabolism
GlcNAc sulfate conjugate of C21H34O2 steroid**	0.878092	4.05973e-11	0.4375	0.46875	Partially Characterized Molecules	Partially Characterized Molecules
asparagine	0.877933	1.62923e-07	1	1	Amino Acid	Alanine and Aspartate Metabolism
androstenediol (3alpha, 17alpha) monosulfate (2)	0.877921	4.14127e-11	0.71875	0.75	Lipid	Androgenic Steroids
1,2-dipalmitoyl-GPC (16:0/16:0)	0.877646	4.27499e-11	1	0.96875	Lipid	Phosphatidylcholine (PC)
lignoceroyl sphingomyelin (d18:1/24:0)	0.877602	4.29722e-11	0.9375	0.9375	Lipid	Sphingomyelins
cis-4-decenoylcarnitine (C10:1)	0.877199	1.67041e-07	1	1	Lipid	Fatty Acid Metabolism (Acyl Carnitine, Monounsaturated)
linoleoylcholine*	0.876852	4.68504e-11	0.75	0.8125	Lipid	Fatty Acid Metabolism (Acyl Choline)
mannitol/sorbitol	0.876547	4.85194e-11	0.9375	1	Carbohydrate	Fructose, Mannose and Galactose Metabolism
alpha-tocopherol	0.876466	1.71195e-07	1	1	Cofactors and Vitamins	Tocopherol Metabolism
X - 15523	0.876466	1.71195e-07	1	1
1-palmitoyl-2-stearoyl-GPC (16:0/18:0)	0.876209	5.04291e-11	0.96875	0.8125	Lipid	Phosphatidylcholine (PC)
andro steroid monosulfate C19H28O6S (1)*	0.8761	1.73285e-07	1	1	Lipid	Androgenic Steroids
N-acetylglucosaminitol	0.875482	5.47797e-11	0.78125	0.6875	Carbohydrate	Aminosugar Metabolism
cis-3,4-methyleneheptanoylcarnitine	0.875381	5.54154e-11	0.875	0.8125	Lipid	Fatty Acid Metabolism (Acyl Carnitine, Medium Chain)
mannonate*	0.874897	5.85351e-11	0.9375	1	Xenobiotics	Food Component/Plant
propyl 4-hydroxybenzoate	0.87487	5.87141e-11	0.15625	0.15625	Xenobiotics	Benzoate Metabolism
taurocholenate sulfate*	0.874289	6.26845e-11	0.90625	0.90625	Lipid	Secondary Bile Acid Metabolism
lyxonate	0.874267	1.8387e-07	1	1	Carbohydrate	Pentose Metabolism
X - 24425	0.873614	6.76111e-11	0.96875	0.96875
stearoylcarnitine (C18)	0.873534	1.88166e-07	1	1	Lipid	Fatty Acid Metabolism (Acyl Carnitine, Long Chain Saturated)
glycosyl ceramide (d18:1/20:0, d16:1/22:0)*	0.873303	6.99949e-11	0.84375	0.9375	Lipid	Hexosylceramides (HCER)
sphingomyelin (d18:1/21:0, d17:1/22:0, d16:1/23:0)*	0.873184	7.0932e-11	0.78125	0.71875	Lipid	Sphingomyelins
heptadecatrienoate (17:3)*	0.872652	7.52527e-11	0.78125	0.875	Lipid	Long Chain Polyunsaturated Fatty Acid (n3 and n6)
N-acetylglycine	0.871701	1.99056e-07	1	1	Amino Acid	Glycine, Serine and Threonine Metabolism
stigmastadienone	0.871685	8.37251e-11	0.78125	0.8125	Lipid	Sterol
N-acetylleucine	0.87148	8.56328e-11	0.9375	0.90625	Amino Acid	Leucine, Isoleucine and Valine Metabolism
laurate (12:0)	0.871334	2.0126e-07	1	1	Lipid	Medium Chain Fatty Acid
1-(1-enyl-palmitoyl)-GPE (P-16:0)*	0.871175	8.85441e-11	0.8125	0.84375	Lipid	Lysoplasmalogen
gamma-CEHC sulfate	0.870849	9.17543e-11	0.75	0.625	Cofactors and Vitamins	Tocopherol Metabolism
12,13-DiHOME	0.870569	9.46019e-11	0.71875	0.78125	Lipid	Fatty Acid, Dihydroxy
N-stearoyl-sphingosine (d18:1/18:0)*	0.870235	2.07921e-07	1	1	Lipid	Ceramides
lignoceroyl ethanolamide (24:0)*	0.870163	9.88746e-11	0.34375	0.375	Lipid	Endocannabinoid
N-palmitoyl-sphinganine (d18:0/16:0)	0.869135	2.14658e-07	1	1	Lipid	Dihydroceramides
X - 25957	0.868701	1.15767e-10	0.71875	0.78125
carboxymethylproline	0.868098	1.23487e-10	0.90625	0.96875	Amino Acid	Urea cycle; Arginine and Proline Metabolism
X - 21471	0.867672	1.29226e-10	0.875	0.875
proline	0.867669	2.23755e-07	1	1	Amino Acid	Urea cycle; Arginine and Proline Metabolism
S-carboxyethylcysteine	0.86701	1.38618e-10	0.84375	0.9375	Amino Acid	Methionine, Cysteine, SAM and Taurine Metabolism
docosadienoate (22:2n6)	0.866569	2.30661e-07	1	1	Lipid	Long Chain Polyunsaturated Fatty Acid (n3 and n6)
glutamate	0.866569	2.30661e-07	1	1	Amino Acid	Glutamate Metabolism
X - 26107	0.866569	2.30661e-07	1	1
N-acetyl-3-methylhistidine*	0.866567	1.4527e-10	0.71875	0.75	Amino Acid	Histidine Metabolism
palmitoyl-palmitoyl-glycerol (16:0/16:0) [2]*	0.866546	1.45596e-10	0.71875	0.65625	Lipid	Diacylglycerol
5-(galactosylhydroxy)-L-lysine	0.866504	1.46227e-10	0.59375	0.625	Amino Acid	Lysine Metabolism
taurocholate	0.86565	1.59956e-10	0.84375	0.90625	Lipid	Primary Bile Acid Metabolism
lithocholic acid sulfate (2)	0.865594	1.60892e-10	0.84375	0.6875	Lipid	Secondary Bile Acid Metabolism
X - 12456	0.865423	1.63799e-10	0.53125	0.5625
guanidinoacetate	0.865103	2.39981e-07	1	1	Amino Acid	Creatine Metabolism
3-dehydrochenodeoxycholate	0.864967	1.71772e-10	0.375	0.40625	Lipid	Secondary Bile Acid Metabolism
1-palmitoleoyl-GPC (16:1)*	0.864929	1.72453e-10	0.59375	0.96875	Lipid	Lysophospholipid
2-isopropylmalate	0.864815	1.74519e-10	0.78125	0.8125	Xenobiotics	Food Component/Plant
stearidonate (18:4n3)	0.864687	1.76861e-10	0.9375	0.96875	Lipid	Long Chain Polyunsaturated Fatty Acid (n3 and n6)
2'-O-methyluridine	0.863521	1.99507e-10	0.40625	0.40625	Nucleotide	Pyrimidine Metabolism, Uracil containing
X - 13729	0.863148	2.07309e-10	0.40625	0.3125
X - 24571	0.862821	2.14372e-10	0.40625	0.375
tetradecadienoate (14:2)*	0.862799	2.14858e-10	0.9375	1	Lipid	Long Chain Polyunsaturated Fatty Acid (n3 and n6)
carnosine	0.862709	2.16836e-10	0.90625	0.84375	Amino Acid	Histidine Metabolism
N2,N5-diacetylornithine	0.862594	2.19401e-10	0.96875	0.90625	Amino Acid	Urea cycle; Arginine and Proline Metabolism
hydroxypalmitoyl sphingomyelin (d18:1/16:0(OH))**	0.862079	2.31229e-10	0.59375	0.625	Lipid	Sphingomyelins
propionylglutamine	0.861861	2.36434e-10	0.96875	0.90625	Amino Acid	Glutamate Metabolism
N-acetylputrescine	0.861804	2.61396e-07	1	1	Amino Acid	Polyamine Metabolism
X - 23654	0.8615	2.45248e-10	0.875	0.90625
3'-sialyllactose	0.861059	2.56429e-10	0.65625	0.65625	Carbohydrate	Disaccharides and Oligosaccharides
phenylacetate	0.860281	2.77312e-10	0.53125	0.53125	Amino Acid	Phenylalanine Metabolism
glycocholate	0.859989	2.8556e-10	0.8125	0.84375	Lipid	Primary Bile Acid Metabolism
thiamin (Vitamin B1)	0.859604	2.76002e-07	1	1	Cofactors and Vitamins	Thiamine Metabolism
sphingomyelin (d18:1/24:1, d18:2/24:0)*	0.859133	3.11028e-10	0.96875	0.96875	Lipid	Sphingomyelins
X - 25053	0.858583	3.28471e-10	0.46875	0.34375
mevalonate	0.858478	3.31901e-10	0.96875	0.9375	Lipid	Mevalonate Metabolism
glycosyl-N-stearoyl-sphingosine (d18:1/18:0)	0.857038	2.9336e-07	1	1	Lipid	Hexosylceramides (HCER)
linoleate (18:2n6)	0.856672	2.95867e-07	1	1	Lipid	Long Chain Polyunsaturated Fatty Acid (n3 and n6)
orotate	0.856672	2.95867e-07	1	1	Nucleotide	Pyrimidine Metabolism, Orotate containing
X - 23680	0.856305	2.9838e-07	1	1
tryptophan	0.855938	3.009e-07	1	1	Amino Acid	Tryptophan Metabolism
methylphosphate	0.855834	4.30118e-10	0.96875	1	Nucleotide	Purine and Pyrimidine Metabolism
1-oleoyl-GPC (18:1)	0.855284	4.53643e-10	0.96875	1	Lipid	Lysophospholipid
dihydroorotate	0.855152	4.59439e-10	0.96875	0.9375	Nucleotide	Pyrimidine Metabolism, Orotate containing
gulonate*	0.853739	3.16154e-07	1	1	Cofactors and Vitamins	Ascorbate and Aldarate Metabolism
X - 24544	0.853739	3.16154e-07	1	1
branched-chain, straight-chain, or cyclopropyl 12:1 fatty acid*	0.85341	5.43019e-10	0.8125	0.875	Partially Characterized Molecules	Partially Characterized Molecules
N6-carboxymethyllysine	0.851237	6.66847e-10	0.9375	0.96875	Carbohydrate	Advanced Glycation End-product
X - 21796	0.851197	6.69409e-10	0.9375	0.9375
X - 25491	0.85044	3.39451e-07	0.96875	1
N-acetyl-isoputreanine	0.849707	3.44693e-07	1	1	Amino Acid	Polyamine Metabolism
theophylline	0.849706	7.69241e-10	0.875	0.90625	Xenobiotics	Xanthine Metabolism
X - 21607	0.849673	7.716e-10	0.53125	0.5625
pregnenolone sulfate	0.84934	3.47323e-07	1	1	Lipid	Pregnenolone Steroids
glutamine	0.848974	3.49958e-07	1	1	Amino Acid	Glutamate Metabolism
5-dodecenoylcarnitine (C12:1)	0.84824	3.55246e-07	1	1	Lipid	Fatty Acid Metabolism (Acyl Carnitine, Monounsaturated)
indoleacetate	0.848006	8.99791e-10	0.875	0.875	Amino Acid	Tryptophan Metabolism
7-methylurate	0.84795	9.04454e-10	0.75	0.59375	Xenobiotics	Xanthine Metabolism
bilirubin degradation product, C17H18N2O4 (2)**	0.847507	3.60556e-07	1	1	Partially Characterized Molecules	Partially Characterized Molecules
histidine betaine (hercynine)*	0.847402	9.5094e-10	0.96875	0.96875	Xenobiotics	Food Component/Plant
glycine	0.846774	3.65888e-07	1	1	Amino Acid	Glycine, Serine and Threonine Metabolism
stachydrine	0.846041	3.71242e-07	1	0.96875	Xenobiotics	Food Component/Plant
X - 12410	0.845695	1.11013e-09	0.90625	0.96875
glycerate	0.845674	3.73927e-07	1	1	Carbohydrate	Glycolysis, Gluconeogenesis, and Pyruvate Metabolism
lacto-N-tetraose	0.845569	1.12288e-09	1	0.96875	Carbohydrate	Disaccharides and Oligosaccharides
glutarate (C5-DC)	0.844941	3.79313e-07	1	1	Lipid	Fatty Acid, Dicarboxylate
2-hydroxy-4-(methylthio)butanoic acid	0.844742	1.20941e-09	0.90625	0.90625	Amino Acid	Methionine, Cysteine, SAM and Taurine Metabolism
isoleucine	0.844575	3.82014e-07	1	1	Amino Acid	Leucine, Isoleucine and Valine Metabolism
sphingomyelin (d18:1/20:0, d16:1/22:0)*	0.844469	1.23936e-09	0.96875	1	Lipid	Sphingomyelins
diacetylspermidine*	0.844433	1.24335e-09	0.875	0.8125	Amino Acid	Polyamine Metabolism
beta-cryptoxanthin	0.844252	1.2636e-09	0.6875	0.78125	Cofactors and Vitamins	Vitamin A Metabolism
caffeine	0.843267	1.37931e-09	0.84375	0.875	Xenobiotics	Xanthine Metabolism
X - 25519	0.843076	1.40292e-09	0.40625	0.375
threonine	0.842742	3.95596e-07	1	1	Amino Acid	Glycine, Serine and Threonine Metabolism
X - 24574	0.842742	3.95596e-07	1	1
lacto-N-fucopentaose II	0.842627	1.45972e-09	0.90625	0.9375	Carbohydrate	Disaccharides and Oligosaccharides
palmitoyl-oleoyl-glycerol (16:0/18:1) [2]*	0.842438	1.48419e-09	0.9375	0.96875	Lipid	Diacylglycerol
leucine	0.842375	3.98328e-07	1	1	Amino Acid	Leucine, Isoleucine and Valine Metabolism
arachidoyl ethanolamide (20:0)*	0.841444	1.61958e-09	0.3125	0.4375	Lipid	Endocannabinoid
10-undecenoate (11:1n1)	0.840989	1.68531e-09	0.625	0.71875	Lipid	Medium Chain Fatty Acid
N-acetylglutamate	0.840909	4.09307e-07	1	1	Amino Acid	Glutamate Metabolism
cystine	0.840909	4.09307e-07	1	1	Amino Acid	Methionine, Cysteine, SAM and Taurine Metabolism
pyridoxamine	0.840803	1.71293e-09	0.96875	1	Cofactors and Vitamins	Vitamin B6 Metabolism
margaroyl ethanolamide*	0.839632	1.89616e-09	0.34375	0.375	Lipid	Endocannabinoid
1-stearoyl-GPE (18:0)	0.83871	4.25926e-07	1	1	Lipid	Lysophospholipid
(N(1) + N(8))-acetylspermidine	0.83758	2.26156e-09	0.9375	0.96875	Amino Acid	Polyamine Metabolism
X - 24137	0.837454	2.28593e-09	0.40625	0.40625
dodecadienoate (12:2)*	0.837226	2.33081e-09	0.6875	0.625	Lipid	Fatty Acid, Dicarboxylate
3-dehydrodeoxycholate	0.836835	2.40963e-09	0.21875	0.25	Lipid	Secondary Bile Acid Metabolism
urea	0.835727	2.64617e-09	0.59375	0.78125	Amino Acid	Urea cycle; Arginine and Proline Metabolism
glycochenodeoxycholate	0.835691	2.65426e-09	0.59375	0.71875	Lipid	Primary Bile Acid Metabolism
N-acetylvaline	0.835657	2.66194e-09	0.9375	0.90625	Amino Acid	Leucine, Isoleucine and Valine Metabolism
1-ribosyl-imidazoleacetate*	0.835657	2.66194e-09	0.90625	0.9375	Amino Acid	Histidine Metabolism
X - 19299	0.835519	2.69299e-09	0.46875	0.375
threonate	0.835411	4.51194e-07	1	1	Cofactors and Vitamins	Ascorbate and Aldarate Metabolism
imidazole lactate	0.835044	4.54026e-07	1	1	Amino Acid	Histidine Metabolism
1-(1-enyl-stearoyl)-GPE (P-18:0)*	0.834984	2.8168e-09	0.9375	1	Lipid	Lysoplasmalogen
heneicosapentaenoate (21:5n3)	0.834948	2.82517e-09	0.46875	0.59375	Lipid	Long Chain Polyunsaturated Fatty Acid (n3 and n6)
4-guanidinobutanoate	0.834937	2.82776e-09	0.96875	0.96875	Amino Acid	Guanidino and Acetamido Metabolism
2-hydroxyadipate	0.834805	2.85925e-09	0.875	0.84375	Lipid	Fatty Acid, Dicarboxylate
16a-hydroxy DHEA 3-sulfate	0.834677	4.56864e-07	1	1	Lipid	Androgenic Steroids
margaroylcarnitine (C17)*	0.834677	4.56864e-07	1	0.96875	Lipid	Fatty Acid Metabolism (Acyl Carnitine, Long Chain Saturated)
lacto-N-fucopentaose III	0.834507	2.93143e-09	0.8125	0.6875	Carbohydrate	Disaccharides and Oligosaccharides
1-palmitoyl-GPE (16:0)	0.834311	4.59707e-07	1	1	Lipid	Lysophospholipid
N-stearoyl-sphinganine (d18:0/18:0)*	0.833944	4.62555e-07	1	1	Lipid	Dihydroceramides
21-hydroxypregnanolone monosulfate (1)	0.833539	3.17768e-09	0.59375	0.4375	Lipid	Pregnenolone Steroids
diacylglycerol (12:0/18:1, 14:0/16:1, 16:0/14:1) [1]*	0.833366	3.22338e-09	0.5625	0.65625	Lipid	Diacylglycerol
quinolinate	0.833211	4.68267e-07	1	1	Cofactors and Vitamins	Nicotinate and Nicotinamide Metabolism
cholesterol	0.833211	4.68267e-07	1	1	Lipid	Sterol
branched-chain, straight-chain, or cyclopropyl 10:1 fatty acid (1)*	0.83303	3.31438e-09	0.5	0.4375	Partially Characterized Molecules	Partially Characterized Molecules
arachidonoylcarnitine (C20:4)	0.832972	3.33043e-09	0.75	0.8125	Lipid	Fatty Acid Metabolism (Acyl Carnitine, Polyunsaturated)
pantoate	0.832845	4.71131e-07	1	1	Cofactors and Vitamins	Pantothenate and CoA Metabolism
4-hydroxybutyrate (GHB)	0.83251	3.45992e-09	0.375	0.28125	Lipid	Fatty Acid, Monohydroxy
nonadecanoate (19:0)	0.832478	4.74e-07	1	1	Lipid	Long Chain Saturated Fatty Acid
X - 23925	0.832262	3.53135e-09	0.875	0.90625
1-carboxyethylleucine	0.83222	3.5435e-09	0.625	0.625	Amino Acid	Leucine, Isoleucine and Valine Metabolism
myristate (14:0)	0.832111	4.76874e-07	1	1	Lipid	Long Chain Saturated Fatty Acid
N,N,N-trimethyl-alanylproline betaine (TMAP)	0.832111	4.76874e-07	1	1	Amino Acid	Urea cycle; Arginine and Proline Metabolism
phenylalanine	0.831745	4.79754e-07	1	1	Amino Acid	Phenylalanine Metabolism
4-acetaminophen sulfate	0.831274	3.8296e-09	0.21875	0.375	Xenobiotics	Drug - Analgesics, Anesthetics
heptadecasphingosine (d17:1)	0.830645	4.88426e-07	1	1	Lipid	Sphingosines
bilirubin degradation product, C17H18N2O4 (1)**	0.830645	4.88426e-07	1	1	Partially Characterized Molecules	Partially Characterized Molecules
N-behenoyl-sphingadienine (d18:2/22:0)*	0.829912	4.94235e-07	1	1	Lipid	Ceramides
ursodeoxycholate	0.829696	4.35459e-09	0.09375	0.09375	Lipid	Secondary Bile Acid Metabolism
2,8-quinolinediol	0.829696	4.35459e-09	0.09375	0.09375	Xenobiotics	Food Component/Plant
X - 12027	0.829696	4.35459e-09	0.09375	0.09375
N,N,N-trimethyl-5-aminovalerate	0.829545	4.97148e-07	1	1	Amino Acid	Lysine Metabolism
pregnenetriol sulfate*	0.82942	4.45277e-09	0.9375	0.90625	Lipid	Pregnenolone Steroids
gamma-tocotrienol	0.829004	4.60503e-09	0.78125	0.78125	Cofactors and Vitamins	Tocopherol Metabolism
X - 17653	0.828355	4.85203e-09	0.8125	0.84375
eicosenoylcarnitine (C20:1)*	0.828331	4.8611e-09	0.90625	0.78125	Lipid	Fatty Acid Metabolism (Acyl Carnitine, Monounsaturated)
3-indoleglyoxylic acid	0.828309	4.86994e-09	0.78125	0.6875	Xenobiotics	Food Component/Plant
equol sulfate	0.827969	5.00428e-09	0.09375	0.09375	Xenobiotics	Food Component/Plant
trimethylamine N-oxide	0.827713	5.11802e-07	1	1	Lipid	Phospholipid Metabolism
X - 26106	0.827675	5.12353e-09	0.90625	0.90625
o-Tyrosine	0.827447	5.21782e-09	0.875	0.84375	Amino Acid	Tyrosine Metabolism
N1,N12-diacetylspermine	0.827346	5.14751e-07	1	1	Amino Acid	Polyamine Metabolism
cortisone	0.827021	5.39801e-09	0.71875	0.53125	Lipid	Corticosteroids
X - 21467	0.826924	5.43965e-09	0.375	0.28125
oleoyl-arachidonoyl-glycerol (18:1/20:4) [1]*	0.826625	5.57051e-09	0.90625	0.96875	Lipid	Diacylglycerol
lignoceroylcarnitine (C24)*	0.825468	6.10483e-09	0.5625	0.4375	Lipid	Fatty Acid Metabolism (Acyl Carnitine, Long Chain Saturated)
butyrylcarnitine (C4)	0.824858	6.40498e-09	0.40625	0.53125	Lipid	Fatty Acid Metabolism (also BCAA Metabolism)
docosahexaenoylcarnitine (C22:6)*	0.824699	6.48507e-09	0.6875	0.75	Lipid	Fatty Acid Metabolism (Acyl Carnitine, Polyunsaturated)
X - 25785	0.824592	6.5398e-09	0.3125	0.28125
X - 12844	0.824174	6.75751e-09	0.3125	0.40625
3-hydroxyoctanoate	0.823664	7.03213e-09	0.875	0.75	Lipid	Fatty Acid, Monohydroxy
oleoyl-oleoyl-glycerol (18:1/18:1) [1]*	0.823434	7.15908e-09	0.75	0.8125	Lipid	Diacylglycerol
N2-acetyllysine	0.823388	7.18487e-09	0.65625	0.65625	Amino Acid	Lysine Metabolism
1-stearoyl-GPC (18:0)	0.823314	5.47627e-07	1	1	Lipid	Lysophospholipid
N-acetylisoleucine	0.822774	7.53539e-09	0.96875	0.90625	Amino Acid	Leucine, Isoleucine and Valine Metabolism
saccharopine	0.822615	7.62914e-09	0.90625	0.78125	Amino Acid	Lysine Metabolism
sphingomyelin (d18:0/20:0, d16:0/22:0)*	0.822466	7.71766e-09	0.75	0.6875	Lipid	Dihydrosphingomyelins
glycosyl-N-(2-hydroxynervonoyl)-sphingosine (d18:1/24:1(2OH))*	0.822214	5.56746e-07	1	1	Lipid	Hexosylceramides (HCER)
histidine	0.821782	8.1359e-09	0.9375	0.96875	Amino Acid	Histidine Metabolism
ascorbic acid 2-sulfate	0.821481	5.62865e-07	1	1	Cofactors and Vitamins	Ascorbate and Aldarate Metabolism
2S,3R-dihydroxybutyrate	0.821006	8.63585e-09	0.96875	0.96875	Lipid	Fatty Acid, Dihydroxy
gamma-CEHC glucuronide*	0.819343	9.80449e-09	0.5	0.375	Cofactors and Vitamins	Tocopherol Metabolism
X - 24973	0.819284	9.8479e-09	0.5625	0.78125
3-sulfo-L-alanine	0.818476	1.04696e-08	0.875	0.65625	Amino Acid	Methionine, Cysteine, SAM and Taurine Metabolism
methionine	0.818182	5.90841e-07	1	1	Amino Acid	Methionine, Cysteine, SAM and Taurine Metabolism
5,6-dihydrouridine	0.817887	1.09445e-08	0.4375	0.40625	Nucleotide	Pyrimidine Metabolism, Uracil containing
choline	0.817815	5.93998e-07	1	1	Lipid	Phospholipid Metabolism
gamma-glutamylthreonine	0.817726	1.10781e-08	0.75	0.8125	Peptide	Gamma-glutamyl Amino Acid
X - 12740	0.817658	1.11347e-08	0.28125	0.28125
X - 11787	0.816409	1.22255e-08	0.84375	0.875
2-hydroxyhippurate (salicylurate)	0.816242	1.23783e-08	0.59375	0.59375	Xenobiotics	Benzoate Metabolism
glutarylcarnitine (C5-DC)	0.815961	1.26404e-08	0.75	0.78125	Amino Acid	Lysine Metabolism
sphingomyelin (d18:0/18:0, d19:0/17:0)*	0.815623	1.29617e-08	0.9375	0.9375	Lipid	Dihydrosphingomyelins
agmatine	0.815453	1.31262e-08	0.8125	0.8125	Amino Acid	Polyamine Metabolism
myristoleate (14:1n5)	0.815249	6.16406e-07	1	1	Lipid	Long Chain Monounsaturated Fatty Acid
biotin	0.814254	1.43415e-08	0.40625	0.34375	Cofactors and Vitamins	Biotin Metabolism
hexadecadienoate (16:2n6)	0.813783	6.29477e-07	1	1	Lipid	Long Chain Polyunsaturated Fatty Acid (n3 and n6)
glycerophosphoglycerol	0.812574	1.62192e-08	0.96875	0.96875	Lipid	Glycerolipid Metabolism
gamma-glutamylglutamine	0.812338	1.65015e-08	0.59375	0.5625	Peptide	Gamma-glutamyl Amino Acid
X - 12117	0.812317	6.42767e-07	1	1
N-delta-acetylornithine	0.811643	1.73551e-08	0.875	0.8125	Amino Acid	Urea cycle; Arginine and Proline Metabolism
2-hydroxysebacate	0.81089	1.8326e-08	0.84375	0.875	Lipid	Fatty Acid, Dicarboxylate
2,4-dihydroxybutyrate	0.810008	1.95272e-08	0.96875	0.96875	Lipid	Fatty Acid, Dihydroxy
valine	0.809384	6.70094e-07	1	1	Amino Acid	Leucine, Isoleucine and Valine Metabolism
X - 13431	0.808175	2.2258e-08	1	0.96875
1-dihomo-linolenylglycerol (20:3)	0.80806	2.24409e-08	0.84375	0.90625	Lipid	Monoacylglycerol
hydroxyasparagine**	0.808038	2.24753e-08	0.59375	0.5625	Amino Acid	Alanine and Aspartate Metabolism
glycylleucine	0.808	2.25373e-08	0.90625	0.9375	Peptide	Dipeptide
hexadecatrienoate (16:3n3)	0.807567	2.32396e-08	0.875	0.96875	Lipid	Long Chain Polyunsaturated Fatty Acid (n3 and n6)
2-methylcitrate/homocitrate	0.807516	2.33228e-08	0.96875	0.9375	Energy	TCA Cycle
undecenoylcarnitine (C11:1)	0.807487	2.33714e-08	0.65625	0.6875	Lipid	Fatty Acid Metabolism (Acyl Carnitine, Monounsaturated)
1-methyl-5-imidazoleacetate	0.806818	6.94961e-07	1	1	Amino Acid	Histidine Metabolism
linoleoyl-linolenoyl-glycerol (18:2/18:3) [2]*	0.80673	2.46538e-08	0.75	0.90625	Lipid	Diacylglycerol
1,3-propanediol	0.80657	2.49334e-08	0.8125	0.75	Xenobiotics	Chemical
methionine sulfoxide	0.806452	6.98596e-07	1	1	Amino Acid	Methionine, Cysteine, SAM and Taurine Metabolism
phosphate	0.805352	7.09637e-07	1	1	Energy	Oxidative Phosphorylation
hydantoin-5-propionate	0.804653	2.85139e-08	0.5	0.5625	Amino Acid	Histidine Metabolism
palmitoylcholine	0.804621	2.85767e-08	0.90625	0.96875	Lipid	Fatty Acid Metabolism (Acyl Choline)
indole	0.804553	2.87115e-08	0.78125	0.65625	Amino Acid	Tryptophan Metabolism
mevalonolactone	0.804368	2.9084e-08	0.90625	0.90625	Lipid	Mevalonate Metabolism
sphingomyelin (d18:1/17:0, d17:1/18:0, d19:1/16:0)	0.804038	2.97575e-08	0.8125	0.71875	Lipid	Sphingomyelins
X - 12261	0.803899	3.00451e-08	0.28125	0.5
trans-urocanate	0.803886	7.24696e-07	1	1	Amino Acid	Histidine Metabolism
sphingomyelin (d18:1/22:1, d18:2/22:0, d16:1/24:1)*	0.803521	3.08433e-08	0.9375	0.9375	Lipid	Sphingomyelins
X - 24408	0.803519	7.28525e-07	1	1
tricarballylate	0.802971	3.20375e-08	0.9375	0.9375	Energy	TCA Cycle
X - 12214	0.802932	3.21237e-08	0.09375	0.09375
aspartate	0.802786	7.36264e-07	1	1	Amino Acid	Alanine and Aspartate Metabolism
estriol 3-sulfate	0.802671	3.27045e-08	0.375	0.1875	Lipid	Estrogenic Steroids
pimeloylcarnitine/3-methyladipoylcarnitine (C7-DC)	0.802009	3.42279e-08	0.6875	0.5625	Lipid	Fatty Acid Metabolism (Acyl Carnitine, Dicarboxylate)
homocysteine	0.801931	3.44117e-08	0.46875	0.34375	Amino Acid	Methionine, Cysteine, SAM and Taurine Metabolism
palmitoyl-linoleoyl-glycerol (16:0/18:2) [2]*	0.801686	7.48087e-07	1	0.96875	Lipid	Diacylglycerol
tiglylcarnitine (C5:1-DC)	0.801398	3.56893e-08	0.65625	0.75	Amino Acid	Leucine, Isoleucine and Valine Metabolism
docosahexaenoate (DHA; 22:6n3)	0.80132	7.52087e-07	1	1	Lipid	Long Chain Polyunsaturated Fatty Acid (n3 and n6)
palmitoyl-palmitoyl-glycerol (16:0/16:0) [1]*	0.800257	3.85737e-08	0.59375	0.65625	Lipid	Diacylglycerol
glycoursodeoxycholic acid sulfate (1)	0.800229	3.86463e-08	0.125	0.15625	Lipid	Secondary Bile Acid Metabolism
citrate	0.80022	7.64277e-07	0.96875	1	Energy	TCA Cycle
sphingomyelin (d18:1/20:1, d18:2/20:0)*	0.799853	3.96442e-08	0.8125	0.875	Lipid	Sphingomyelins
cyclo(gly-pro)	0.799273	4.1231e-08	0.65625	0.96875	Peptide	Dipeptide
palmitoyl-oleoyl-glycerol (16:0/18:1) [1]*	0.799143	4.15943e-08	0.75	0.84375	Lipid	Diacylglycerol
N-palmitoyl-sphingadienine (d18:2/16:0)*	0.798754	7.81001e-07	1	1	Lipid	Ceramides
myristoyl dihydrosphingomyelin (d18:0/14:0)*	0.798085	4.46642e-08	0.8125	0.84375	Lipid	Dihydrosphingomyelins
3-hydroxysebacate	0.797347	4.69273e-08	0.78125	0.875	Lipid	Fatty Acid, Monohydroxy
pyridoxal	0.797287	7.98309e-07	1	1	Cofactors and Vitamins	Vitamin B6 Metabolism
homocitrulline	0.79728	4.71357e-08	0.90625	0.84375	Amino Acid	Urea cycle; Arginine and Proline Metabolism
21-hydroxypregnanolone disulfate	0.797105	4.76889e-08	0.34375	0.34375	Lipid	Pregnenolone Steroids
pentose acid*	0.796852	4.85018e-08	0.59375	0.53125	Partially Characterized Molecules	Partially Characterized Molecules
X - 25433	0.796809	4.86418e-08	0.84375	0.8125
tartarate	0.796655	4.91406e-08	0.84375	0.90625	Xenobiotics	Food Component/Plant
N-palmitoyl-sphingosine (d18:1/16:0)	0.796554	8.07199e-07	1	1	Lipid	Ceramides
palmitoyl-linoleoyl-glycerol (16:0/18:2) [1]*	0.796544	4.95053e-08	0.8125	0.90625	Lipid	Diacylglycerol
(R)-3-hydroxybutyrylcarnitine	0.795771	5.21141e-08	0.6875	0.65625	Lipid	Fatty Acid Metabolism (Acyl Carnitine, Hydroxy)
X - 25111	0.795707	5.2334e-08	0.90625	0.9375
C-glycosyltryptophan	0.795161	5.42585e-08	0.96875	1	Amino Acid	Tryptophan Metabolism
1-carboxyethylphenylalanine	0.794974	5.49331e-08	0.59375	0.65625	Amino Acid	Phenylalanine Metabolism
leucylalanine	0.794965	5.49632e-08	0.84375	0.9375	Peptide	Dipeptide
beta-sitosterol	0.794737	5.57948e-08	0.78125	0.71875	Lipid	Sterol
gentisate	0.794675	5.60227e-08	0.46875	0.34375	Amino Acid	Tyrosine Metabolism
X - 25212	0.794611	5.62613e-08	1	0.9375
2-acetamidobutanoate	0.794484	5.67323e-08	0.75	0.8125	Xenobiotics	Bacterial/Fungal
glutamine conjugate of C6H10O2 (2)*	0.793705	5.97087e-08	0.53125	0.5625	Partially Characterized Molecules	Partially Characterized Molecules
4-cholesten-3-one	0.793622	8.4451e-07	1	1	Lipid	Sterol
X - 24474	0.792889	8.54317e-07	1	0.96875
oleoylcholine	0.792402	6.50105e-08	0.78125	0.875	Lipid	Fatty Acid Metabolism (Acyl Choline)
citrulline	0.792155	8.64332e-07	1	1	Amino Acid	Urea cycle; Arginine and Proline Metabolism
N6-acetyllysine	0.791957	6.69136e-08	0.90625	0.875	Amino Acid	Lysine Metabolism
delta-CEHC glucuronide	0.79168	6.81265e-08	0.15625	0.21875	Cofactors and Vitamins	Tocopherol Metabolism
X - 25853	0.791422	8.74565e-07	1	1
O-acetylhomoserine	0.79138	6.94655e-08	0.8125	0.875	Amino Acid	Glycine, Serine and Threonine Metabolism
fucose	0.789295	7.94308e-08	1	0.9375	Carbohydrate	Aminosugar Metabolism
4-ureidobutyrate	0.789223	9.06669e-07	1	1	Nucleotide	Pyrimidine Metabolism, Uracil containing
N-acetylaspartate (NAA)	0.789223	9.06669e-07	1	1	Amino Acid	Alanine and Aspartate Metabolism
ornithine	0.788856	9.12238e-07	1	1	Amino Acid	Urea cycle; Arginine and Proline Metabolism
1-methylnicotinamide	0.78849	9.17873e-07	1	1	Cofactors and Vitamins	Nicotinate and Nicotinamide Metabolism
1-arachidonylglycerol (20:4)	0.788322	8.4517e-08	0.65625	0.875	Lipid	Monoacylglycerol
oxalate (ethanedioate)	0.788123	9.23576e-07	1	1	Cofactors and Vitamins	Ascorbate and Aldarate Metabolism
3-dehydroshikimate	0.787982	8.63652e-08	0.53125	0.34375	Xenobiotics	Food Component/Plant
sphingomyelin (d18:2/24:1, d18:1/24:2)*	0.787645	8.82288e-08	0.96875	0.96875	Lipid	Sphingomyelins
galactitol (dulcitol)	0.787629	8.83217e-08	0.5625	0.84375	Carbohydrate	Fructose, Mannose and Galactose Metabolism
X - 21788	0.787075	9.14732e-08	0.21875	0.28125
methylsuccinate	0.785924	9.59287e-07	1	1	Amino Acid	Leucine, Isoleucine and Valine Metabolism
gamma-glutamylmethionine	0.785603	1.00357e-07	0.46875	0.4375	Peptide	Gamma-glutamyl Amino Acid
theobromine	0.785479	1.01142e-07	0.96875	0.9375	Xenobiotics	Xanthine Metabolism
dihomo-linoleate (20:2n6)	0.785191	9.71797e-07	1	1	Lipid	Long Chain Polyunsaturated Fatty Acid (n3 and n6)
sphingomyelin (d17:1/16:0, d18:1/15:0, d16:1/17:0)*	0.785136	1.03334e-07	0.84375	0.875	Lipid	Sphingomyelins
palmitoleoyl-linoleoyl-glycerol (16:1/18:2) [1]*	0.784704	1.06161e-07	0.90625	0.875	Lipid	Diacylglycerol
malonylcarnitine	0.784457	9.84631e-07	1	1	Lipid	Fatty Acid Synthesis
ergothioneine	0.783796	1.12338e-07	0.96875	0.96875	Xenobiotics	Food Component/Plant
X - 14056	0.783358	1.00452e-06	1	1
pyridoxate	0.782991	1.01133e-06	1	1	Cofactors and Vitamins	Vitamin B6 Metabolism
1-methyl-4-imidazoleacetate	0.782625	1.01822e-06	1	1	Amino Acid	Histidine Metabolism
arachidoylcarnitine (C20)*	0.782356	1.2281e-07	0.5625	0.625	Lipid	Fatty Acid Metabolism (Acyl Carnitine, Long Chain Saturated)
N6,N6-dimethyllysine	0.782169	1.24235e-07	0.875	0.8125	Amino Acid	Lysine Metabolism
sphingomyelin (d18:1/19:0, d19:1/18:0)*	0.781718	1.27734e-07	0.625	0.71875	Lipid	Sphingomyelins
delta-CEHC sulfate	0.781672	1.28091e-07	0.46875	0.375	Cofactors and Vitamins	Tocopherol Metabolism
methionine sulfone	0.781305	1.31011e-07	0.5	0.5	Amino Acid	Methionine, Cysteine, SAM and Taurine Metabolism
4-imidazoleacetate	0.781158	1.04677e-06	1	1	Amino Acid	Histidine Metabolism
X - 24977	0.780792	1.05415e-06	0.96875	1
X - 25457	0.78077	1.35373e-07	0.4375	0.46875
arabitol/xylitol	0.780425	1.06163e-06	1	1	Carbohydrate	Pentose Metabolism
1-palmitoyl-GPC (16:0)	0.780059	1.06923e-06	1	1	Lipid	Lysophospholipid
2R,3R-dihydroxybutyrate	0.779326	1.08473e-06	0.96875	1	Lipid	Fatty Acid, Dihydroxy
X - 18935	0.778846	1.52192e-07	0.21875	0.21875
X - 11308	0.777956	1.60599e-07	0.78125	0.84375
hippurate	0.77782	1.61919e-07	0.71875	0.65625	Xenobiotics	Benzoate Metabolism
3-hydroxypropanoate	0.77718	1.6827e-07	0.78125	0.71875	Lipid	Fatty Acid, Monohydroxy
3-hydroxyadipate	0.777116	1.68925e-07	0.9375	0.9375	Lipid	Fatty Acid, Dicarboxylate
gamma-glutamyl-epsilon-lysine	0.776739	1.72788e-07	0.90625	0.96875	Peptide	Gamma-glutamyl Amino Acid
oleoyl-linoleoyl-glycerol (18:1/18:2) [1]	0.775914	1.81517e-07	0.96875	1	Lipid	Diacylglycerol
3-indoxyl sulfate	0.775543	1.85582e-07	0.4375	0.5625	Amino Acid	Tryptophan Metabolism
retinol (Vitamin A)	0.775293	1.17842e-06	0.96875	1	Cofactors and Vitamins	Vitamin A Metabolism
9,10-DiHOME	0.77383	2.05413e-07	0.6875	0.6875	Lipid	Fatty Acid, Dihydroxy
nicotinate	0.77346	1.22628e-06	1	1	Cofactors and Vitamins	Nicotinate and Nicotinamide Metabolism
riboflavin (Vitamin B2)	0.772777	2.18549e-07	0.75	0.84375	Cofactors and Vitamins	Riboflavin Metabolism
2-hydroxybutyrate/2-hydroxyisobutyrate	0.772727	1.24646e-06	1	1	Amino Acid	Glutathione Metabolism
thymine	0.772194	2.2616e-07	0.9375	0.90625	Nucleotide	Pyrimidine Metabolism, Thymine containing
behenoyl dihydrosphingomyelin (d18:0/22:0)*	0.77212	2.27133e-07	0.6875	0.6875	Lipid	Dihydrosphingomyelins
X - 19497	0.771885	2.30283e-07	0.9375	0.875
taurine	0.771882	2.30327e-07	0.96875	1	Amino Acid	Methionine, Cysteine, SAM and Taurine Metabolism
X - 12096	0.771724	2.32456e-07	0.84375	0.96875
linoleoyl-linoleoyl-glycerol (18:2/18:2) [1]*	0.771628	1.27789e-06	1	1	Lipid	Diacylglycerol
N-propionylmethionine	0.771607	2.34057e-07	0.59375	0.5	Amino Acid	Methionine, Cysteine, SAM and Taurine Metabolism
3-hydroxyoleoylcarnitine	0.771397	2.36932e-07	0.90625	0.9375	Lipid	Fatty Acid Metabolism (Acyl Carnitine, Hydroxy)
1-methylurate	0.771261	1.28869e-06	0.96875	1	Xenobiotics	Xanthine Metabolism
acetylagmatine	0.771217	2.39432e-07	0.46875	0.34375	Amino Acid	Polyamine Metabolism
X - 13507	0.77053	2.49195e-07	0.75	0.90625
N-acetyltaurine	0.769865	2.58989e-07	1	0.96875	Amino Acid	Methionine, Cysteine, SAM and Taurine Metabolism
sphingomyelin (d18:2/23:0, d18:1/23:1, d17:1/24:1)*	0.767298	3.00201e-07	0.71875	0.71875	Lipid	Sphingomyelins
N-acetylmethionine sulfoxide	0.766777	3.09262e-07	0.9375	1	Amino Acid	Methionine, Cysteine, SAM and Taurine Metabolism
X - 24356	0.766667	3.11208e-07	0.8125	0.78125
3-ureidopropionate	0.765762	1.47251e-06	0.96875	1	Nucleotide	Pyrimidine Metabolism, Uracil containing
glycerophosphorylcholine (GPC)	0.764733	3.47276e-07	0.96875	0.96875	Lipid	Phospholipid Metabolism
X - 23753	0.764544	3.50993e-07	0.78125	0.75
palmitoyl ethanolamide	0.764296	1.52927e-06	1	1	Lipid	Endocannabinoid
1-(1-enyl-palmitoyl)-2-palmitoyl-GPC (P-16:0/16:0)*	0.764291	3.56037e-07	0.6875	0.5	Lipid	Plasmalogen
ceramide (d16:1/24:1, d18:1/22:1)*	0.763563	1.55904e-06	1	1	Lipid	Ceramides
X - 17335	0.763421	3.73873e-07	0.625	0.6875
X - 12013	0.763187	3.78816e-07	0.34375	0.28125
alanylleucine	0.762994	3.82927e-07	0.84375	0.90625	Peptide	Dipeptide
oleoyl-oleoyl-glycerol (18:1/18:1) [2]*	0.762833	3.86394e-07	0.875	0.9375	Lipid	Diacylglycerol
1,3,7-trimethylurate	0.762762	3.87935e-07	0.875	0.90625	Xenobiotics	Xanthine Metabolism
beta-guanidinopropanoate	0.762498	3.937e-07	0.625	0.46875	Xenobiotics	Food Component/Plant
X - 14502	0.762447	3.94804e-07	0.4375	0.3125
X - 12411	0.762396	3.95946e-07	1	0.84375
dibutyl sulfosuccinate	0.762097	1.62147e-06	1	1	Xenobiotics	Chemical
X - 12097	0.761893	4.07193e-07	0.59375	0.8125
1-linoleoyl-GPC (18:2)	0.761791	4.09521e-07	0.71875	1	Lipid	Lysophospholipid
(12 or 13)-methylmyristate (a15:0 or i15:0)	0.761364	1.65421e-06	1	1	Lipid	Fatty Acid, Branched
X - 25837	0.761086	4.25867e-07	0.34375	0.25
guanidinosuccinate	0.760997	1.67098e-06	1	1	Amino Acid	Guanidino and Acetamido Metabolism
dihomo-linolenoylcarnitine (C20:3n3 or 6)*	0.760828	4.32003e-07	0.53125	0.59375	Lipid	Fatty Acid Metabolism (Acyl Carnitine, Polyunsaturated)
N-acetylthreonine	0.760264	1.70532e-06	1	1	Amino Acid	Glycine, Serine and Threonine Metabolism
1-oleoyl-GPE (18:1)	0.760264	1.70532e-06	1	0.96875	Lipid	Lysophospholipid
beta-citrylglutamate	0.760264	1.70532e-06	1	1	Amino Acid	Glutamate Metabolism
bilirubin degradation product, C17H20N2O5 (2)**	0.760132	4.48961e-07	0.5	0.625	Partially Characterized Molecules	Partially Characterized Molecules
linoleoyl-arachidonoyl-glycerol (18:2/20:4) [1]*	0.758753	4.84326e-07	0.9375	0.96875	Lipid	Diacylglycerol
N-butyryl-isoleucine	0.758555	4.89619e-07	0.25	0.28125	Amino Acid	Leucine, Isoleucine and Valine Metabolism
erucate (22:1n9)	0.758065	1.81519e-06	1	1	Lipid	Long Chain Monounsaturated Fatty Acid
ceramide (d18:2/24:1, d18:1/24:2)*	0.758065	1.81519e-06	1	1	Lipid	Ceramides
malonate	0.757976	5.05384e-07	0.96875	0.9375	Lipid	Fatty Acid Synthesis
X - 25884	0.757698	1.83455e-06	1	1
bilirubin degradation product, C16H18N2O5 (3)**	0.757476	5.19359e-07	0.96875	0.90625	Partially Characterized Molecules	Partially Characterized Molecules
p-toluic acid	0.756598	1.89451e-06	1	1	Xenobiotics	Chemical
X - 23738	0.756279	5.54281e-07	0.96875	0.9375
X - 15503	0.754745	6.0215e-07	0.9375	0.9375
palmitoyl-arachidonoyl-glycerol (16:0/20:4) [1]*	0.754219	6.19416e-07	0.90625	0.9375	Lipid	Diacylglycerol
1-docosahexaenoylglycerol (22:6)	0.753844	6.31982e-07	0.75	0.90625	Lipid	Monoacylglycerol
lactosialyltetraose a	0.75377	6.34497e-07	0.5625	0.5	Carbohydrate	Disaccharides and Oligosaccharides
4-hydroxycinnamate	0.753739	6.35544e-07	0.75	0.78125	Xenobiotics	Food Component/Plant
diacylglycerol (16:1/18:2 [2], 16:0/18:3 [1])*	0.753644	6.38775e-07	0.9375	0.9375	Lipid	Diacylglycerol
xanthine	0.753529	6.42739e-07	0.96875	0.9375	Nucleotide	Purine Metabolism, (Hypo)Xanthine/Inosine containing
pipecolate	0.753299	2.09266e-06	1	1	Amino Acid	Lysine Metabolism
maltotriose	0.75235	6.84461e-07	0.5	0.65625	Carbohydrate	Glycogen Metabolism
arabonate/xylonate	0.752199	2.16529e-06	1	1	Carbohydrate	Pentose Metabolism
vanillic acid glycine	0.75199	6.97686e-07	0.5	0.5	Xenobiotics	Food Component/Plant
pantothenate	0.751466	2.21568e-06	1	1	Cofactors and Vitamins	Pantothenate and CoA Metabolism
trans-4-hydroxyproline	0.751466	2.21568e-06	1	1	Amino Acid	Urea cycle; Arginine and Proline Metabolism
palmitoyl sphingomyelin (d18:1/16:0)	0.751466	2.21568e-06	1	1	Lipid	Sphingomyelins
bilirubin (Z,Z)	0.751169	7.28744e-07	0.96875	0.96875	Cofactors and Vitamins	Hemoglobin and Porphyrin Metabolism
4-acetamidobutanoate	0.7511	2.24148e-06	1	1	Amino Acid	Polyamine Metabolism
N-acetylkynurenine (2)	0.750696	7.47187e-07	0.6875	0.71875	Amino Acid	Tryptophan Metabolism
p-cresol sulfate	0.749724	7.86427e-07	0.78125	0.71875	Xenobiotics	Benzoate Metabolism
X - 23641	0.747801	2.49308e-06	1	1
2,3-dihydroxy-5-methylthio-4-pentenoate (DMTPA)*	0.746873	9.12685e-07	0.84375	0.875	Amino Acid	Methionine, Cysteine, SAM and Taurine Metabolism
tartronate (hydroxymalonate)	0.746241	9.43028e-07	0.9375	0.96875	Xenobiotics	Food Component/Plant
sphingomyelin (d18:1/14:0, d16:1/16:0)*	0.746241	9.43028e-07	0.9375	1	Lipid	Sphingomyelins
1-dihomo-linoleoylglycerol (20:2)	0.746153	9.47346e-07	0.6875	0.78125	Lipid	Monoacylglycerol
campesterol	0.745795	9.65043e-07	0.6875	0.71875	Lipid	Sterol
1-margaroylglycerol (17:0)	0.745409	9.84456e-07	0.84375	0.9375	Lipid	Monoacylglycerol
stigmasterol	0.744396	1.03707e-06	0.53125	0.5	Lipid	Sterol
N-acetyl-2-aminooctanoate*	0.744181	1.04855e-06	0.40625	0.4375	Lipid	Fatty Acid, Amino
cholesterol sulfate	0.743768	2.85332e-06	1	1	Lipid	Sterol
pregnanediol-3-glucuronide	0.743346	1.09428e-06	0.4375	0.34375	Lipid	Progestin Steroids
glutamine conjugate of C6H10O2 (1)*	0.741336	1.21199e-06	0.625	0.5625	Partially Characterized Molecules	Partially Characterized Molecules
X - 24518	0.741202	3.11705e-06	1	1
biopterin	0.739804	1.30932e-06	0.96875	0.96875	Cofactors and Vitamins	Tetrahydrobiopterin Metabolism
18-methylnonadecanoate (i20:0)	0.739772	1.31138e-06	0.4375	0.21875	Lipid	Fatty Acid, Branched
17alpha-hydroxypregnenolone 3-sulfate	0.738794	1.37733e-06	0.84375	0.8125	Lipid	Pregnenolone Steroids
arachidonate (20:4n6)	0.73827	3.45567e-06	1	1	Lipid	Long Chain Polyunsaturated Fatty Acid (n3 and n6)
1-oleoylglycerol (18:1)	0.73827	3.45567e-06	0.96875	1	Lipid	Monoacylglycerol
lactate	0.73827	3.45567e-06	1	1	Carbohydrate	Glycolysis, Gluconeogenesis, and Pyruvate Metabolism
10-nonadecenoate (19:1n9)	0.737903	3.501e-06	1	1	Lipid	Long Chain Monounsaturated Fatty Acid
pregnenetriol disulfate*	0.737807	1.44683e-06	0.9375	0.96875	Lipid	Pregnenolone Steroids
N2,N2-dimethylguanine	0.737221	1.48963e-06	0.84375	0.84375	Nucleotide	Purine Metabolism, Guanine containing
alpha-ketoglutaramate*	0.737054	1.502e-06	0.96875	0.96875	Amino Acid	Glutamate Metabolism
X - 23787	0.737041	1.50298e-06	0.84375	0.8125
N-linoleoylglycine	0.736111	1.57383e-06	0.53125	0.5625	Lipid	Fatty Acid Metabolism (Acyl Glycine)
urate	0.735704	3.78809e-06	1	0.96875	Nucleotide	Purine Metabolism, (Hypo)Xanthine/Inosine containing
palmitoyl dihydrosphingomyelin (d18:0/16:0)*	0.735704	3.78809e-06	1	1	Lipid	Dihydrosphingomyelins
X - 25419	0.735155	1.64978e-06	0.71875	0.78125
N2-acetyl,N6-methyllysine	0.734174	1.73121e-06	0.71875	0.71875	Amino Acid	Lysine Metabolism
nicotinamide riboside	0.732771	4.21394e-06	1	1	Cofactors and Vitamins	Nicotinate and Nicotinamide Metabolism
N-acetylglucosamine/N-acetylgalactosamine	0.732405	4.27088e-06	1	1	Carbohydrate	Aminosugar Metabolism
oleoyl-linoleoyl-glycerol (18:1/18:2) [2]	0.732405	4.27088e-06	1	1	Lipid	Diacylglycerol
argininate*	0.732037	1.92143e-06	0.8125	0.71875	Amino Acid	Urea cycle; Arginine and Proline Metabolism
X - 25011	0.731763	1.94713e-06	0.34375	0.25
pro-hydroxy-pro	0.731672	4.38736e-06	0.96875	1	Amino Acid	Urea cycle; Arginine and Proline Metabolism
hypotaurine	0.731476	1.97441e-06	0.3125	0.25	Amino Acid	Methionine, Cysteine, SAM and Taurine Metabolism
adipate (C6-DC)	0.731356	1.98589e-06	0.9375	0.8125	Lipid	Fatty Acid, Dicarboxylate
N6-formyllysine	0.730572	4.56875e-06	1	1	Amino Acid	Lysine Metabolism
2,3-dihydroxyisovalerate	0.730572	4.56875e-06	1	0.96875	Xenobiotics	Food Component/Plant
7-ketolithocholate	0.730271	2.09264e-06	0.0625	0.15625	Lipid	Secondary Bile Acid Metabolism
dihomo-linolenate (20:3n3 or n6)	0.730205	4.63104e-06	1	1	Lipid	Long Chain Polyunsaturated Fatty Acid (n3 and n6)
deoxycholic acid glucuronide	0.730121	2.10781e-06	0.1875	0.25	Lipid	Secondary Bile Acid Metabolism
1-methyl-5-imidazolelactate	0.729373	2.18501e-06	0.96875	0.9375	Amino Acid	Histidine Metabolism
glycolithocholate sulfate*	0.728722	2.25425e-06	0.5	0.28125	Lipid	Secondary Bile Acid Metabolism
fucitol	0.728686	2.2581e-06	0.875	0.78125	Xenobiotics	Food Component/Plant
sphingomyelin (d18:1/18:1, d18:2/18:0)	0.727965	2.33718e-06	0.90625	0.875	Lipid	Sphingomyelins
lactose	0.727423	2.39839e-06	0.90625	0.96875	Carbohydrate	Disaccharides and Oligosaccharides
S-(3-hydroxypropyl)mercapturic acid (HPMA)	0.726896	2.45915e-06	0.53125	0.53125	Xenobiotics	Chemical
1-pentadecanoylglycerol (15:0)	0.725738	2.5978e-06	0.875	0.9375	Lipid	Monoacylglycerol
creatine	0.725073	5.60714e-06	1	1	Amino Acid	Creatine Metabolism
N-acetylproline	0.723939	2.82729e-06	0.90625	0.96875	Amino Acid	Urea cycle; Arginine and Proline Metabolism
trigonelline (N'-methylnicotinate)	0.723607	5.92482e-06	1	1	Cofactors and Vitamins	Nicotinate and Nicotinamide Metabolism
X - 11299	0.723001	2.95413e-06	0.28125	0.15625
1-myristoyl-2-palmitoyl-GPC (14:0/16:0)	0.722629	3.00571e-06	0.96875	0.84375	Lipid	Phosphatidylcholine (PC)
homo-cis-aconitate	0.72112	3.22406e-06	0.53125	0.34375	Xenobiotics	Bacterial/Fungal
hexanoylglutamine	0.721054	3.23399e-06	0.78125	0.75	Lipid	Fatty Acid Metabolism (Acyl Glutamine)
N-carboxymethylalanine	0.721041	6.52695e-06	1	1	Xenobiotics	Food Component/Plant
sedoheptulose	0.720883	3.25966e-06	0.46875	0.4375	Carbohydrate	Pentose Metabolism
phenol sulfate	0.720794	3.27303e-06	0.9375	0.84375	Amino Acid	Tyrosine Metabolism
X - 12798	0.720382	3.33603e-06	0.5	0.4375
lysine	0.720308	6.7104e-06	1	1	Amino Acid	Lysine Metabolism
phytosphingosine	0.720308	6.7104e-06	1	1	Lipid	Sphingolipid Synthesis
2-O-methylascorbic acid	0.719208	6.99559e-06	1	1	Cofactors and Vitamins	Ascorbate and Aldarate Metabolism
2-hydroxydecanoate	0.718842	7.09339e-06	1	0.96875	Lipid	Fatty Acid, Monohydroxy
gamma-glutamyl-alpha-lysine	0.718642	3.61387e-06	0.71875	0.90625	Peptide	Gamma-glutamyl Amino Acid
X - 12721	0.718532	3.63221e-06	0.78125	0.78125
3-phenylpropionate (hydrocinnamate)	0.718421	3.65068e-06	0.0625	0.0625	Xenobiotics	Benzoate Metabolism
1'-hydroxymidazolam	0.718421	3.65068e-06	0.0625	0.0625	Xenobiotics	Drug - Psychoactive
sertraline	0.718421	3.65068e-06	0.0625	0.0625	Xenobiotics	Drug - Psychoactive
famotidine	0.718421	3.65068e-06	0.0625	0.0625	Xenobiotics	Drug - Gastrointestinal
fentanyl	0.718421	3.65068e-06	0.0625	0.0625	Xenobiotics	Drug - Analgesics, Anesthetics
docosapentaenoate (n6 DPA; 22:5n6)	0.717991	3.72323e-06	0.9375	1	Lipid	Long Chain Polyunsaturated Fatty Acid (n3 and n6)
1-linoleoylglycerol (18:2)	0.716372	4.00809e-06	0.875	0.9375	Lipid	Monoacylglycerol
gamma-glutamylisoleucine*	0.716207	4.03826e-06	0.8125	0.75	Peptide	Gamma-glutamyl Amino Acid
maltose	0.716045	4.06798e-06	0.75	0.875	Carbohydrate	Glycogen Metabolism
stearoylcholine*	0.714815	4.30063e-06	0.5	0.5	Lipid	Fatty Acid Metabolism (Acyl Choline)
1-palmitoyl-2-palmitoleoyl-GPC (16:0/16:1)*	0.714171	4.42723e-06	0.96875	0.84375	Lipid	Phosphatidylcholine (PC)
cysteinylglycine	0.713958	4.46996e-06	0.71875	0.5	Amino Acid	Glutathione Metabolism
X - 12026	0.713592	4.54398e-06	0.96875	0.96875
glycochenodeoxycholate 3-sulfate	0.713408	4.58156e-06	0.53125	0.40625	Lipid	Primary Bile Acid Metabolism
X - 12112	0.713196	4.62526e-06	0.875	0.59375
adrenate (22:4n6)	0.712695	4.7302e-06	0.78125	0.90625	Lipid	Long Chain Polyunsaturated Fatty Acid (n3 and n6)
N-acetylarginine	0.712243	9.11063e-06	1	1	Amino Acid	Urea cycle; Arginine and Proline Metabolism
glucosamine 6-sulfate	0.710751	5.15777e-06	0.1875	0.125	Carbohydrate	Aminosugar Metabolism
3,4-dihydroxybutyrate	0.710565	5.20056e-06	0.9375	0.90625	Lipid	Fatty Acid, Dihydroxy
cysteine sulfinic acid	0.710405	5.23759e-06	0.5	0.78125	Amino Acid	Methionine, Cysteine, SAM and Taurine Metabolism
bilirubin degradation product, C16H18N2O5 (1)**	0.710044	9.90296e-06	1	1	Partially Characterized Molecules	Partially Characterized Molecules
1-linoleoyl-GPE (18:2)*	0.707924	5.84244e-06	0.625	0.90625	Lipid	Lysophospholipid
hexadecasphinganine (d16:0)*	0.707845	1.07629e-05	1	0.96875	Lipid	Sphingolipid Synthesis
docosapentaenoate (n3 DPA; 22:5n3)	0.70736	5.98865e-06	0.96875	1	Lipid	Long Chain Polyunsaturated Fatty Acid (n3 and n6)
N-monomethylarginine	0.70715	6.04379e-06	0.6875	0.65625	Amino Acid	Urea cycle; Arginine and Proline Metabolism
eicosenoate (20:1)	0.705645	1.16955e-05	1	1	Lipid	Long Chain Monounsaturated Fatty Acid
2-linoleoylglycerol (18:2)	0.705404	6.5212e-06	0.53125	0.6875	Lipid	Monoacylglycerol
X - 25790	0.704912	1.20234e-05	1	1
3-hydroxypalmitate	0.703982	6.93467e-06	0.9375	0.875	Lipid	Fatty Acid, Monohydroxy
oleate/vaccenate (18:1)	0.702713	1.30611e-05	1	1	Lipid	Long Chain Monounsaturated Fatty Acid
gamma-glutamylhistidine	0.701644	7.66696e-06	0.65625	0.625	Peptide	Gamma-glutamyl Amino Acid
N-acetylalanine	0.701246	1.38002e-05	1	1	Amino Acid	Alanine and Aspartate Metabolism
kynurenine	0.701127	7.83796e-06	0.96875	1	Amino Acid	Tryptophan Metabolism
X - 25563	0.700736	7.96982e-06	0.75	0.84375
glycerol	0.700655	7.99718e-06	0.84375	0.875	Lipid	Glycerolipid Metabolism
1-palmitoleoylglycerol (16:1)*	0.700455	8.06563e-06	0.71875	0.875	Lipid	Monoacylglycerol
3-(3-amino-3-carboxypropyl)uridine*	0.700396	8.08588e-06	0.9375	0.875	Nucleotide	Pyrimidine Metabolism, Uracil containing
mead acid (20:3n9)	0.699413	1.47802e-05	1	1	Lipid	Long Chain Polyunsaturated Fatty Acid (n3 and n6)
ascorbic acid 3-sulfate*	0.699394	8.43683e-06	0.9375	0.875	Cofactors and Vitamins	Ascorbate and Aldarate Metabolism
6-hydroxyindole sulfate	0.698183	8.87965e-06	0.1875	0.1875	Xenobiotics	Chemical
X - 12101	0.697115	9.28775e-06	0.84375	0.90625
sphinganine	0.696848	1.62639e-05	1	1	Lipid	Sphingolipid Synthesis
gamma-glutamylleucine	0.696545	9.51231e-06	0.96875	1	Peptide	Gamma-glutamyl Amino Acid
8-hydroxyoctanoate	0.695841	9.79617e-06	0.65625	0.625	Lipid	Fatty Acid, Monohydroxy
methyl-4-hydroxybenzoate sulfate	0.695791	9.81683e-06	0.625	0.625	Xenobiotics	Benzoate Metabolism
arachidonoyl ethanolamide	0.695283	1.00271e-05	0.46875	0.71875	Lipid	Endocannabinoid
N-acetylhistidine	0.694648	1.76466e-05	1	1	Amino Acid	Histidine Metabolism
5-methylthioadenosine (MTA)	0.693915	1.81316e-05	1	0.96875	Amino Acid	Polyamine Metabolism
X - 23581	0.69293	1.10543e-05	0.65625	0.78125
carboxyethyl-GABA	0.692512	1.12466e-05	0.96875	0.96875	Amino Acid	Glutamate Metabolism
ribitol	0.691772	1.15945e-05	0.875	0.90625	Carbohydrate	Pentose Metabolism
erucoyl ethanolamide (22:1)*	0.691472	1.17379e-05	0.15625	0.25	Lipid	Endocannabinoid
diacylglycerol (12:0/18:1, 14:0/16:1, 16:0/14:1) [2]*	0.691214	1.18628e-05	0.875	0.9375	Lipid	Diacylglycerol
X - 24456	0.691116	1.19107e-05	0.9375	0.9375
isovalerylcarnitine (C5)	0.690452	1.22386e-05	0.84375	0.5625	Amino Acid	Leucine, Isoleucine and Valine Metabolism
X - 25950	0.690427	1.22513e-05	0.875	0.75
enterolactone sulfate	0.689704	1.26179e-05	0.125	0.1875	Xenobiotics	Food Component/Plant
3-hydroxypalmitoylcarnitine	0.68915	2.16011e-05	1	0.96875	Lipid	Fatty Acid Metabolism (Acyl Carnitine, Hydroxy)
4-hydroxyhippurate	0.68768	1.36982e-05	0.84375	0.875	Xenobiotics	Benzoate Metabolism
1-stearoyl-GPS (18:0)*	0.687317	2.30931e-05	1	1	Lipid	Lysophospholipid
nicotinate ribonucleoside	0.686663	1.42719e-05	0.90625	1	Cofactors and Vitamins	Nicotinate and Nicotinamide Metabolism
X - 23737	0.68463	1.54845e-05	0.96875	0.96875
X - 24608	0.684411	1.56205e-05	0.78125	0.84375
linolenoyl-linolenoyl-glycerol (18:3/18:3) [2]*	0.68385	1.5974e-05	0.65625	0.65625	Lipid	Diacylglycerol
2-oleoylglycerol (18:1)	0.683523	1.61834e-05	0.6875	0.90625	Lipid	Monoacylglycerol
N-carbamoylaspartate	0.683503	1.6196e-05	0.40625	0.4375	Nucleotide	Pyrimidine Metabolism, Orotate containing
1-palmitoyl-GPI (16:0)	0.683045	1.64938e-05	0.6875	0.78125	Lipid	Lysophospholipid
stearoyl ethanolamide	0.682918	2.70719e-05	1	1	Lipid	Endocannabinoid
3-hydroxyisobutyrate	0.682144	1.70936e-05	0.90625	0.90625	Amino Acid	Leucine, Isoleucine and Valine Metabolism
arachidate (20:0)	0.681818	2.81609e-05	1	1	Lipid	Long Chain Saturated Fatty Acid
1-palmitoyl-2-dihomo-linolenoyl-GPC (16:0/20:3n3 or 6)*	0.681467	1.75567e-05	0.90625	0.78125	Lipid	Phosphatidylcholine (PC)
2-hydroxynervonate*	0.6813	1.76729e-05	0.46875	0.40625	Lipid	Fatty Acid, Monohydroxy
gamma-glutamylphenylalanine	0.680839	1.7997e-05	0.71875	0.65625	Peptide	Gamma-glutamyl Amino Acid
beta-alanine	0.680352	2.96756e-05	1	1	Nucleotide	Pyrimidine Metabolism, Uracil containing
(16 or 17)-methylstearate (a19:0 or i19:0)	0.679876	1.86914e-05	0.875	1	Lipid	Fatty Acid, Branched
gamma-CEHC	0.679658	1.88517e-05	0.28125	0.25	Cofactors and Vitamins	Tocopherol Metabolism
linolenoyl-linolenoyl-glycerol (18:3/18:3) [1]*	0.678914	1.94085e-05	0.59375	0.59375	Lipid	Diacylglycerol
X - 21815	0.678448	1.97647e-05	0.5	0.46875
eicosanoylsphingosine (d20:1)*	0.678031	2.00886e-05	0.96875	0.96875	Lipid	Sphingosines
3-(4-hydroxyphenyl)propionate	0.67765	2.03886e-05	0.125	0.09375	Xenobiotics	Benzoate Metabolism
indoleacetylglutamine	0.676579	2.12547e-05	0.5	0.5	Amino Acid	Tryptophan Metabolism
1-myristoylglycerol (14:0)	0.675349	2.2289e-05	0.84375	0.875	Lipid	Monoacylglycerol
pyrraline	0.674825	2.27435e-05	0.3125	0.28125	Xenobiotics	Food Component/Plant
2-oxoarginine*	0.674739	2.28191e-05	0.90625	1	Amino Acid	Urea cycle; Arginine and Proline Metabolism
X - 24243	0.673514	2.39171e-05	0.9375	0.90625
N1-Methyl-2-pyridone-5-carboxamide	0.673021	3.84318e-05	1	0.96875	Cofactors and Vitamins	Nicotinate and Nicotinamide Metabolism
X - 24246	0.672066	2.52775e-05	0.5625	0.59375
3-hydroxydodecanedioate*	0.671587	2.57422e-05	0.5	0.28125	Lipid	Fatty Acid, Dicarboxylate
carotene diol (3)	0.671186	2.61376e-05	0.5625	0.625	Cofactors and Vitamins	Vitamin A Metabolism
X - 25955	0.670455	4.20145e-05	1	1
ceramide (d18:1/14:0, d16:1/16:0)*	0.668988	4.41955e-05	1	1	Lipid	Ceramides
X - 25945	0.668428	2.90055e-05	0.875	0.71875
N-myristoyl-sphingadienine (d18:2/14:0)*	0.668255	4.53241e-05	1	1	Lipid	Ceramides
1-palmitoyl-2-arachidonoyl-GPC (16:0/20:4n6)	0.667767	2.97344e-05	0.96875	0.9375	Lipid	Phosphatidylcholine (PC)
dimethylarginine (SDMA + ADMA)	0.667522	4.64788e-05	1	1	Amino Acid	Urea cycle; Arginine and Proline Metabolism
pentadecanoate (15:0)	0.664589	5.13689e-05	1	1	Lipid	Long Chain Saturated Fatty Acid
X - 21410	0.664589	5.13689e-05	1	1
erythritol	0.664223	5.20119e-05	1	1	Xenobiotics	Food Component/Plant
vanillactate	0.664163	3.40027e-05	0.71875	0.71875	Amino Acid	Tyrosine Metabolism
X - 25109	0.664161	3.4006e-05	0.9375	0.9375
X - 15136	0.664053	3.41412e-05	0.65625	0.65625
X - 23752	0.662611	3.60061e-05	0.4375	0.625
1-palmitoyl-2-oleoyl-GPC (16:0/18:1)	0.662023	5.60246e-05	1	1	Lipid	Phosphatidylcholine (PC)
N1-methylinosine	0.661694	3.72385e-05	0.59375	0.4375	Nucleotide	Purine Metabolism, (Hypo)Xanthine/Inosine containing
palmitoleoyl ethanolamide*	0.661274	3.78147e-05	0.5625	0.75	Lipid	Endocannabinoid
sphingosine	0.660557	5.88529e-05	1	1	Lipid	Sphingosines
3-formylindole	0.660557	5.88529e-05	1	1	Xenobiotics	Food Component/Plant
tyrosine	0.660191	5.95798e-05	1	1	Amino Acid	Tyrosine Metabolism
7-methylguanine	0.660191	5.95798e-05	1	1	Nucleotide	Purine Metabolism, Guanine containing
N6,N6,N6-trimethyllysine	0.659824	6.03148e-05	1	1	Amino Acid	Lysine Metabolism
3-(methylthio)acetaminophen sulfate*	0.658665	4.15836e-05	0.125	0.40625	Xenobiotics	Drug - Analgesics, Anesthetics
methylmalonate (MMA)	0.658474	4.18717e-05	0.90625	0.9375	Lipid	Fatty Acid Metabolism (also BCAA Metabolism)
bilirubin degradation product, C16H18N2O5 (2)**	0.65834	4.2075e-05	0.875	0.90625	Partially Characterized Molecules	Partially Characterized Molecules
gluconate	0.656787	4.45007e-05	0.6875	0.84375	Xenobiotics	Food Component/Plant
sphingadienine	0.654692	7.14989e-05	1	1	Lipid	Sphingolipid Synthesis
X - 25009	0.650311	5.6027e-05	0.53125	0.90625
10-heptadecenoate (17:1n7)	0.650293	8.25332e-05	1	1	Lipid	Long Chain Monounsaturated Fatty Acid
X - 13553	0.649051	5.85584e-05	0.75	0.75
1-stearoyl-2-oleoyl-GPC (18:0/18:1)	0.648893	5.88836e-05	0.96875	0.78125	Lipid	Phosphatidylcholine (PC)
docosatrienoate (22:3n3)	0.648889	5.88917e-05	0.78125	0.8125	Lipid	Long Chain Polyunsaturated Fatty Acid (n3 and n6)
lactobacillic acid	0.647361	9.07147e-05	1	1	Xenobiotics	Bacterial/Fungal
oleoyl-arachidonoyl-glycerol (18:1/20:4) [2]*	0.647291	6.2267e-05	0.9375	0.9375	Lipid	Diacylglycerol
guanine	0.646994	9.17869e-05	1	1	Nucleotide	Purine Metabolism, Guanine containing
13-HODE + 9-HODE	0.646613	6.375e-05	0.625	0.5625	Lipid	Fatty Acid, Monohydroxy
xylose	0.646486	6.40324e-05	0.75	0.65625	Carbohydrate	Pentose Metabolism
X - 23173	0.645932	6.52722e-05	0.4375	0.28125
1-(1-enyl-palmitoyl)-2-arachidonoyl-GPC (P-16:0/20:4)*	0.645571	6.60912e-05	0.75	0.5	Lipid	Plasmalogen
hydroxy-N6,N6,N6-trimethyllysine*	0.645446	6.63791e-05	0.96875	0.875	Amino Acid	Lysine Metabolism
sphingomyelin (d18:1/22:2, d18:2/22:1, d16:1/24:2)*	0.644788	6.7903e-05	0.4375	0.53125	Lipid	Sphingomyelins
1-stearoyl-2-arachidonoyl-GPC (18:0/20:4)	0.642603	7.3193e-05	1	0.78125	Lipid	Phosphatidylcholine (PC)
dimethylglycine	0.642523	7.33918e-05	0.96875	0.90625	Amino Acid	Glycine, Serine and Threonine Metabolism
picolinate	0.642464	7.35397e-05	0.9375	0.96875	Amino Acid	Tryptophan Metabolism
gamma-glutamyltyrosine	0.641748	7.53591e-05	0.53125	0.5625	Peptide	Gamma-glutamyl Amino Acid
maleate	0.640821	7.77753e-05	0.96875	0.96875	Lipid	Fatty Acid, Dicarboxylate
1-carboxyethylisoleucine	0.640143	7.95852e-05	0.625	0.59375	Amino Acid	Leucine, Isoleucine and Valine Metabolism
N-acetyltryptophan	0.639723	8.07268e-05	0.875	0.78125	Amino Acid	Tryptophan Metabolism
glycylvaline	0.639663	0.000115755	1	1	Peptide	Dipeptide
4-hydroxyglutamate	0.639185	8.22103e-05	0.875	0.84375	Amino Acid	Glutamate Metabolism
dopamine 3-O-sulfate	0.639152	8.23009e-05	0.71875	0.78125	Amino Acid	Tyrosine Metabolism
creatinine	0.63893	0.000118435	1	1	Amino Acid	Creatine Metabolism
kynurenate	0.638072	8.53539e-05	0.96875	0.96875	Amino Acid	Tryptophan Metabolism
stearate (18:0)	0.637463	0.000123963	1	1	Lipid	Long Chain Saturated Fatty Acid
heme	0.636939	8.86635e-05	0.53125	0.53125	Cofactors and Vitamins	Hemoglobin and Porphyrin Metabolism
N-acetyl-1-methylhistidine*	0.636939	8.86648e-05	0.9375	0.96875	Amino Acid	Histidine Metabolism
2-keto-3-deoxy-gluconate	0.636297	9.05902e-05	0.9375	0.96875	Xenobiotics	Food Component/Plant
2-palmitoylglycerol (16:0)	0.636083	9.12419e-05	0.84375	0.9375	Lipid	Monoacylglycerol
3-methoxycatechol sulfate (2)	0.635796	9.21206e-05	0.53125	0.46875	Xenobiotics	Benzoate Metabolism
3-hydroxy-3-methylglutarate	0.63563	0.000131195	1	1	Lipid	Mevalonate Metabolism
3-aminoisobutyrate	0.635557	9.28582e-05	0.71875	0.71875	Nucleotide	Pyrimidine Metabolism, Thymine containing
21-hydroxypregnenolone disulfate	0.635504	9.30225e-05	0.875	0.84375	Lipid	Pregnenolone Steroids
erythronate*	0.634897	0.000134192	1	1	Carbohydrate	Aminosugar Metabolism
N-acetylcitrulline	0.633394	9.97767e-05	0.8125	0.71875	Amino Acid	Urea cycle; Arginine and Proline Metabolism
N,N-dimethyl-pro-pro	0.630865	0.000151793	1	1	Peptide	Modified Peptides
bilirubin degradation product, C17H20N2O5 (1)**	0.630482	0.000109822	0.53125	0.46875	Partially Characterized Molecules	Partially Characterized Molecules
sphingomyelin (d18:2/16:0, d18:1/16:1)*	0.630072	0.000111305	0.78125	0.84375	Lipid	Sphingomyelins
biliverdin	0.630006	0.000111546	1	0.96875	Cofactors and Vitamins	Hemoglobin and Porphyrin Metabolism
histidylalanine	0.629592	0.000113068	0.6875	0.875	Peptide	Dipeptide
8-methoxykynurenate	0.627541	0.000120874	0.875	0.78125	Amino Acid	Tryptophan Metabolism
prolylglycine	0.627395	0.000121449	0.875	0.78125	Peptide	Dipeptide
1-methylhypoxanthine	0.627199	0.000169549	1	1	Nucleotide	Purine Metabolism, (Hypo)Xanthine/Inosine containing
serine	0.626466	0.000173315	1	1	Amino Acid	Glycine, Serine and Threonine Metabolism
S-carboxymethyl-L-cysteine	0.6225	0.000142151	0.9375	0.875	Xenobiotics	Drug - Other
1-methyladenine	0.622308	0.000143023	0.96875	0.96875	Nucleotide	Purine Metabolism, Adenine containing
aconitate [cis or trans]	0.622067	0.000197511	1	0.96875	Energy	TCA Cycle
3-methylglutaconate	0.621976	0.00014454	0.875	0.84375	Amino Acid	Leucine, Isoleucine and Valine Metabolism
5-hydroxylysine	0.62179	0.000145399	0.9375	0.90625	Amino Acid	Lysine Metabolism
dodecanedioate (C12-DC)	0.62115	0.000148388	0.8125	0.78125	Lipid	Fatty Acid, Dicarboxylate
isoleucylglycine	0.620305	0.000152413	0.90625	0.78125	Peptide	Dipeptide
arginine	0.619868	0.0002107	1	1	Amino Acid	Urea cycle; Arginine and Proline Metabolism
1-palmitoylglycerol (16:0)	0.618768	0.000217584	1	0.96875	Lipid	Monoacylglycerol
sebacate (C10-DC)	0.618051	0.000163638	0.75	0.4375	Lipid	Fatty Acid, Dicarboxylate
X - 23482	0.618035	0.00016372	0.8125	0.875
N-acetyltyrosine	0.617952	0.000164148	0.96875	0.90625	Amino Acid	Tyrosine Metabolism
ribulose/xylulose	0.616944	0.000169418	0.90625	0.84375	Carbohydrate	Pentose Metabolism
X - 25435	0.615984	0.000174574	0.75	0.6875
palmitoyl-arachidonoyl-glycerol (16:0/20:4) [2]*	0.615751	0.000175842	0.9375	0.9375	Lipid	Diacylglycerol
phenylalanylglycine	0.613971	0.000185844	0.8125	0.90625	Peptide	Dipeptide
dimethylguanidino valeric acid (DMGV)*	0.613847	0.000186558	0.75	0.5625	Amino Acid	Urea cycle; Arginine and Proline Metabolism
oleoyl ethanolamide	0.612537	0.0002605	1	1	Lipid	Endocannabinoid
3-methyladipate	0.612162	0.00019652	0.3125	0.3125	Lipid	Fatty Acid, Dicarboxylate
stearoyl-arachidonoyl-glycerol (18:0/20:4) [1]*	0.610762	0.000205152	0.78125	0.71875	Lipid	Diacylglycerol
2-aminoadipate	0.609848	0.000210965	0.53125	0.53125	Amino Acid	Lysine Metabolism
2-hydroxybehenate	0.60931	0.000214461	0.5625	0.5625	Lipid	Fatty Acid, Monohydroxy
desmosterol	0.609238	0.000286131	1	1	Lipid	Sterol
citraconate/glutaconate	0.608194	0.000221872	1	0.96875	Energy	TCA Cycle
3-amino-2-piperidone	0.607038	0.000304438	1	1	Amino Acid	Urea cycle; Arginine and Proline Metabolism
alpha-ketoglutarate	0.606672	0.000307588	1	1	Energy	TCA Cycle
salicylate	0.604857	0.000245402	0.84375	0.875	Xenobiotics	Drug - Topical Agents
heptenedioate (C7:1-DC)*	0.603929	0.000252327	0.46875	0.53125	Lipid	Fatty Acid, Dicarboxylate
caprylate (8:0)	0.603452	0.000255948	0.84375	0.78125	Lipid	Medium Chain Fatty Acid
N-carbamoylalanine	0.60317	0.000258114	0.5625	0.65625	Amino Acid	Alanine and Aspartate Metabolism
pseudouridine	0.601294	0.00027295	0.6875	0.75	Nucleotide	Pyrimidine Metabolism, Uracil containing
1-oleoyl-GPI (18:1)	0.598589	0.000295659	0.5	0.78125	Lipid	Lysophospholipid
ethylmalonate	0.59814	0.000299591	0.875	0.8125	Amino Acid	Leucine, Isoleucine and Valine Metabolism
(S)-a-amino-omega-caprolactam	0.597507	0.000396333	1	1	Xenobiotics	Food Component/Plant
N6-methyllysine	0.597357	0.00030655	0.90625	0.90625	Amino Acid	Lysine Metabolism
linoleoyl-linoleoyl-glycerol (18:2/18:2) [2]*	0.595111	0.000327323	0.875	0.875	Lipid	Diacylglycerol
cysteine	0.594208	0.000433433	1	1	Amino Acid	Methionine, Cysteine, SAM and Taurine Metabolism
X - 17010	0.593864	0.000339388	0.84375	0.71875
1-palmitoyl-2-linoleoyl-GPC (16:0/18:2)	0.591513	0.000363213	1	0.96875	Lipid	Phosphatidylcholine (PC)
X - 17438	0.590779	0.000370945	0.28125	0.25
androstenediol (3beta,17beta) disulfate (1)	0.590375	0.000375266	0.875	0.90625	Lipid	Androgenic Steroids
linoleoyl-docosahexaenoyl-glycerol (18:2/22:6) [1]*	0.58987	0.000380736	0.6875	0.71875	Lipid	Diacylglycerol
1-oleoyl-2-linoleoyl-GPC (18:1/18:2)*	0.586491	0.000419133	0.9375	0.75	Lipid	Phosphatidylcholine (PC)
X - 12726	0.585076	0.000436198	0.28125	0.25
X - 23453	0.583998	0.000449615	0.3125	0.25
(14 or 15)-methylpalmitate (a17:0 or i17:0)	0.583578	0.000574736	1	1	Lipid	Fatty Acid, Branched
7-ketocholesterol	0.583265	0.000458948	1	0.9375	Lipid	Sterol
X - 24729	0.580047	0.000501952	0.84375	0.75
X - 26035	0.579831	0.000504969	0.3125	0.15625
suberate (C8-DC)	0.579758	0.000505988	1	0.9375	Lipid	Fatty Acid, Dicarboxylate
ribonate	0.579721	0.0005065	0.875	0.90625	Carbohydrate	Pentose Metabolism
1-palmitoyl-GPG (16:0)*	0.576502	0.000553437	0.8125	0.96875	Lipid	Lysophospholipid
N-acetylserine	0.574413	0.000727703	1	1	Amino Acid	Glycine, Serine and Threonine Metabolism
sulfate*	0.574413	0.000727703	1	1	Xenobiotics	Chemical
X - 25713	0.573954	0.000593258	0.65625	0.78125
hypoxanthine	0.573314	0.000748278	1	1	Nucleotide	Purine Metabolism, (Hypo)Xanthine/Inosine containing
1-palmitoyl-2-oleoyl-GPE (16:0/18:1)	0.573241	0.000604839	0.84375	0.3125	Lipid	Phosphatidylethanolamine (PE)
phenylacetylglutamine	0.572791	0.00061226	0.96875	0.9375	Peptide	Acetylated Peptides
thymidine	0.572633	0.000614875	0.96875	0.96875	Nucleotide	Pyrimidine Metabolism, Thymine containing
X - 14263	0.572179	0.000622471	0.875	0.75
1-stearoyl-GPI (18:0)	0.572083	0.00062408	0.96875	1	Lipid	Lysophospholipid
bilirubin degradation product, C17H18N2O4 (3)**	0.572057	0.000624518	1	0.9375	Partially Characterized Molecules	Partially Characterized Molecules
beta-hydroxyisovalerate	0.570643	0.000648771	0.9375	0.9375	Amino Acid	Leucine, Isoleucine and Valine Metabolism
1-heptadecenoylglycerol (17:1)*	0.569595	0.000667261	0.5625	0.8125	Lipid	Monoacylglycerol
2-hydroxypalmitate	0.567481	0.000706003	0.6875	0.90625	Lipid	Fatty Acid, Monohydroxy
cysteine s-sulfate	0.566767	0.000719521	0.96875	0.96875	Amino Acid	Methionine, Cysteine, SAM and Taurine Metabolism
N-acetyl-beta-alanine	0.565957	0.00073514	0.65625	0.625	Nucleotide	Pyrimidine Metabolism, Uracil containing
dehydrophytosphingosine*	0.564851	0.000756963	0.90625	0.96875	Lipid	Sphingolipid Synthesis
isocitric lactone	0.564507	0.000763849	0.875	0.9375	Energy	TCA Cycle
5,6-dihydrothymine	0.562035	0.000815079	0.75	0.625	Nucleotide	Pyrimidine Metabolism, Thymine containing
stearoyl-arachidonoyl-glycerol (18:0/20:4) [2]*	0.56057	0.000846832	0.90625	0.625	Lipid	Diacylglycerol
X - 17674	0.557276	0.000922235	0.8125	0.6875
4-methoxyphenol sulfate	0.557075	0.000927043	0.59375	0.375	Amino Acid	Tyrosine Metabolism
acisoga	0.555718	0.00115476	1	1	Amino Acid	Polyamine Metabolism
1-methylhistamine	0.551542	0.00106766	0.5625	0.53125	Amino Acid	Histidine Metabolism
gamma-glutamylvaline	0.550251	0.00110304	0.53125	0.5	Peptide	Gamma-glutamyl Amino Acid
pimelate (C7-DC)	0.549583	0.00112177	0.8125	0.5625	Lipid	Fatty Acid, Dicarboxylate
mannose	0.548106	0.00116412	0.28125	0.25	Carbohydrate	Fructose, Mannose and Galactose Metabolism
glycerophosphoinositol*	0.546299	0.00121784	0.8125	0.9375	Lipid	Phospholipid Metabolism
4-hydroxyphenylpyruvate	0.536381	0.00155317	0.71875	0.53125	Amino Acid	Tyrosine Metabolism
X - 25712	0.53502	0.00160493	1	0.90625
X - 23710	0.532543	0.00170308	0.6875	0.6875
indole-3-carboxylate	0.532207	0.00171676	0.625	0.59375	Amino Acid	Tryptophan Metabolism
S-1-pyrroline-5-carboxylate	0.530345	0.00179449	0.8125	0.84375	Amino Acid	Glutamate Metabolism
1-linolenoylglycerol (18:3)	0.529715	0.00182146	0.40625	0.53125	Lipid	Monoacylglycerol
glycerophosphoserine*	0.527059	0.0019391	0.90625	1	Lipid	Phospholipid Metabolism
N1-methyladenosine	0.526656	0.00195753	0.78125	0.84375	Nucleotide	Purine Metabolism, Adenine containing
fructose	0.52657	0.00196149	0.6875	0.875	Carbohydrate	Fructose, Mannose and Galactose Metabolism
thioproline	0.526393	0.00226915	1	1	Xenobiotics	Chemical
margarate (17:0)	0.526026	0.00228759	1	1	Lipid	Long Chain Saturated Fatty Acid
X - 12199	0.520384	0.00226445	0.90625	0.8125
X - 15461	0.519312	0.00232088	0.46875	0.5625
1-stearoyl-2-arachidonoyl-GPI (18:0/20:4)	0.51809	0.00238673	0.5625	0.25	Lipid	Phosphatidylinositol (PI)
X - 23782	0.51063	0.00318984	1	1
linoleoyl ethanolamide	0.507651	0.00301825	0.21875	0.375	Lipid	Endocannabinoid
X - 24453	0.506461	0.00309868	0.96875	1
hexadecasphingosine (d16:1)*	0.505499	0.00355257	1	1	Lipid	Sphingosines
1,2,3-benzenetriol sulfate (2)	0.504906	0.0032066	0.21875	0.15625	Xenobiotics	Chemical
N-acetylphenylalanine	0.502566	0.0037755	1	1	Amino Acid	Phenylalanine Metabolism
X - 23644	0.500984	0.00349324	0.65625	0.78125
X - 23653	0.500733	0.00392091	1	1
X - 25490	0.499833	0.00358143	0.65625	0.75
valylleucine	0.498394	0.00369442	0.875	0.9375	Peptide	Dipeptide
X - 15486	0.495878	0.00389936	0.65625	0.65625
X - 25953	0.495552	0.00392663	0.5625	0.375
allo-threonine	0.494368	0.00402695	0.71875	0.90625	Amino Acid	Glycine, Serine and Threonine Metabolism
methylurea	0.493077	0.00413896	0.59375	0.6875	Amino Acid	Urea cycle; Arginine and Proline Metabolism
nicotinamide	0.491383	0.00428992	0.9375	0.96875	Cofactors and Vitamins	Nicotinate and Nicotinamide Metabolism
sarcosine	0.490082	0.00440901	0.65625	0.8125	Amino Acid	Glycine, Serine and Threonine Metabolism
fumarate	0.488449	0.00456255	0.96875	0.9375	Energy	TCA Cycle
diacylglycerol (14:0/18:1, 16:0/16:1) [2]*	0.487892	0.00461595	0.8125	0.9375	Lipid	Diacylglycerol
palmitate (16:0)	0.48607	0.00526944	1	1	Lipid	Long Chain Saturated Fatty Acid
cystathionine	0.484611	0.00494164	0.84375	0.75	Amino Acid	Methionine, Cysteine, SAM and Taurine Metabolism
adenine	0.482038	0.005704	1	1	Nucleotide	Purine Metabolism, Adenine containing
X - 12100	0.481159	0.00530529	0.96875	0.90625
2-stearoyl-GPE (18:0)*	0.479295	0.00551104	0.4375	0.625	Lipid	Lysophospholipid
X - 23481	0.472945	0.00626406	0.375	0.46875
glycylisoleucine	0.469747	0.00667535	0.9375	0.96875	Peptide	Dipeptide
linoleoyl-arachidonoyl-glycerol (18:2/20:4) [2]*	0.462102	0.00775298	0.9375	1	Lipid	Diacylglycerol
1,2-dilinoleoyl-GPC (18:2/18:2)	0.453996	0.0090538	0.84375	0.40625	Lipid	Phosphatidylcholine (PC)
1-methylguanidine	0.452229	0.00936053	0.40625	0.5	Amino Acid	Guanidino and Acetamido Metabolism
2'-deoxycytidine	0.449391	0.00987181	0.84375	1	Nucleotide	Pyrimidine Metabolism, Cytidine containing
1-(1-enyl-palmitoyl)-2-oleoyl-GPC (P-16:0/18:1)*	0.449262	0.0098955	0.71875	0.4375	Lipid	Plasmalogen
glycerol 3-phosphate	0.446363	0.0104429	0.90625	0.875	Lipid	Glycerolipid Metabolism
1-(1-enyl-palmitoyl)-GPC (P-16:0)*	0.437861	0.0121982	0.4375	0.90625	Lipid	Lysoplasmalogen
pyruvate	0.437173	0.0123502	0.96875	0.96875	Carbohydrate	Glycolysis, Gluconeogenesis, and Pyruvate Metabolism
pelargonate (9:0)	0.437171	0.0123508	0.90625	0.71875	Lipid	Medium Chain Fatty Acid
guanosine	0.436217	0.013248	1	0.96875	Nucleotide	Purine Metabolism, Guanine containing
X - 18059	0.434846	0.0128771	0.6875	0.4375
1-linoleoyl-2-arachidonoyl-GPC (18:2/20:4n6)*	0.434052	0.0130612	0.5	0.25	Lipid	Phosphatidylcholine (PC)
valylglycine	0.432804	0.0133549	0.96875	0.875	Peptide	Dipeptide
cytidine	0.432343	0.0134648	0.9375	1	Nucleotide	Pyrimidine Metabolism, Cytidine containing
1-stearoyl-GPG (18:0)	0.431835	0.0135868	0.375	0.71875	Lipid	Lysophospholipid
oxindolylalanine	0.422729	0.0159352	1	0.84375	Amino Acid	Tryptophan Metabolism
X - 11795	0.416472	0.0177377	0.25	1
leucylglutamine*	0.410248	0.0196957	0.875	0.9375	Peptide	Dipeptide
2'-deoxyinosine	0.410067	0.0197551	0.90625	0.75	Nucleotide	Purine Metabolism, (Hypo)Xanthine/Inosine containing
tryptophylglycine	0.408827	0.0201669	0.625	0.53125	Peptide	Dipeptide
azelate (C9-DC)	0.406158	0.0218316	1	1	Lipid	Fatty Acid, Dicarboxylate
uridine	0.401026	0.0236824	1	1	Nucleotide	Pyrimidine Metabolism, Uracil containing
2'-deoxyadenosine	0.381221	0.0313381	0.59375	0.875	Nucleotide	Purine Metabolism, Adenine containing
X - 15220	0.377475	0.0331823	0.71875	0.25
1-(1-enyl-stearoyl)-2-arachidonoyl-GPE (P-18:0/20:4)*	0.376888	0.0334787	0.71875	0.15625	Lipid	Plasmalogen
1-palmitoyl-2-docosahexaenoyl-GPC (16:0/22:6)	0.376202	0.0338283	1	0.78125	Lipid	Phosphatidylcholine (PC)
2'-deoxyguanosine	0.369063	0.037645	0.75	0.6875	Nucleotide	Purine Metabolism, Guanine containing
malate	0.367669	0.0391534	1	1	Energy	TCA Cycle
glucose	0.367302	0.0393607	1	1	Carbohydrate	Glycolysis, Gluconeogenesis, and Pyruvate Metabolism
oleoyl-linolenoyl-glycerol (18:1/18:3) [2]*	0.361234	0.0422229	0.59375	0.71875	Lipid	Diacylglycerol
1-(1-enyl-palmitoyl)-2-oleoyl-GPE (P-16:0/18:1)*	0.359836	0.043085	0.625	0.125	Lipid	Plasmalogen
ribose	0.347714	0.0511704	0.75	0.5	Carbohydrate	Pentose Metabolism
2-hydroxyoctanoate	0.342364	0.0551027	0.9375	0.53125	Lipid	Fatty Acid, Monohydroxy
X - 21283	0.33761	0.059366	1	0.96875
3-methyl-2-oxobutyrate	0.337027	0.0592592	0.84375	0.8125	Amino Acid	Leucine, Isoleucine and Valine Metabolism
X - 12015	0.320986	0.07325	0.65625	0.625
tetradecanedioate (C14-DC)	0.310383	0.0838223	0.625	0.34375	Lipid	Fatty Acid, Dicarboxylate
undecanedioate (C11-DC)	0.30406	0.0906625	0.78125	0.5	Lipid	Fatty Acid, Dicarboxylate
2'-deoxyuridine	0.285782	0.112834	0.6875	0.5	Nucleotide	Pyrimidine Metabolism, Uracil containing
X - 19931	0.274249	0.128774	0.625	0.59375
X - 23277	0.261451	0.148338	0.65625	0.625
pantetheine	0.260608	0.149699	0.8125	0.53125	Cofactors and Vitamins	Pantothenate and CoA Metabolism
2-palmitoleoylglycerol (16:1)*	0.258009	0.153949	0.40625	0.5625	Lipid	Monoacylglycerol
adenosine	0.245093	0.176369	0.90625	1	Nucleotide	Purine Metabolism, Adenine containing
phenylalanylalanine	0.238943	0.187818	0.90625	0.90625	Peptide	Dipeptide
1-palmitoyl-2-linoleoyl-GPE (16:0/18:2)	0.227387	0.210719	0.65625	0.25	Lipid	Phosphatidylethanolamine (PE)
inosine	0.206745	0.255137	0.96875	1	Nucleotide	Purine Metabolism, (Hypo)Xanthine/Inosine containing
tyrosylglycine	0.193315	0.289106	0.75	0.75	Peptide	Dipeptide
X - 25676	0.186443	0.306916	0.78125	1
5-methyluridine (ribothymidine)	0.170037	0.35216	0.53125	0.40625	Nucleotide	Pyrimidine Metabolism, Uracil containing
valylglutamine	0.168288	0.35721	0.875	0.9375	Peptide	Dipeptide
X - 25485	0.162861	0.373146	0.8125	1
val-val-ala	0.162356	0.374652	0.90625	0.96875	Peptide	Polypeptide
X - 25564	0.0407676	0.824678	0.84375	0.75
bicine	0.0131965	0.943302	1	1	Xenobiotics	Chemical
4-methyl-2-oxopentanoate	0.00678623	0.970595	0.40625	0.375	Amino Acid	Leucine, Isoleucine and Valine Metabolism
1-(1-enyl-palmitoyl)-2-linoleoyl-GPC (P-16:0/18:2)*	-0.0958712	0.6017	0.46875	0.125	Lipid	Plasmalogen
X - 24027	-0.182918	0.314939	1	1
